# Supplementary material for: Assessment of community efforts to advance network-based prediction of protein–protein interactions
Source: Nat Commun. 2023 Mar 22;14:1582. doi: 10.1038/s41467-023-37079-7 (PMC10033937; doi:10.1038/s41467-023-37079-7)
Supplement: Supplementary file 4 — Source Data [file 41467_2023_37079_MOESM4_ESM.xlsx]

## Sheet: Fig.3
Arabidopsis						C.elegans							Yeast					HuRI						STRING						BioGRID
algorithm	Metric	catg	Performance	sd		algorithm	Metric	catg	Performance	sd		algorithm	Metric	catg	Performance	sd		algorithm	Metric	catg	Performance	sd		algorithm	Metric	catg	Performance	sd		algorithm	Metric	catg	Performance	sd
AA	AUPRC	Heuristic	0.000768383	0.000153548		AA	AUPRC	Heuristic	0.000562591	8.96494e-05		AA	AUPRC	Heuristic	0.000813966	0.000250938		AA	AUPRC	Heuristic	0.00297432	0.000140749		AA	AUPRC	Heuristic	0.0566093	0.00156758		AA	AUPRC	Heuristic	0.00986508	0.000118335
AA	AUROC	Heuristic	0.599505	0.00902594		AA	AUROC	Heuristic	0.556099	0.00485058		AA	AUROC	Heuristic	0.563082	0.0113949		AA	AUROC	Heuristic	0.759301	0.00329767		AA	AUROC	Heuristic	0.953207	0.00152531		AA	AUROC	Heuristic	0.90025	0.000522685
AA	NDCG	Heuristic	0.437356	0.00352538		AA	NDCG	Heuristic	0.424022	0.00227572		AA	NDCG	Heuristic	0.418631	0.00353962		AA	NDCG	Heuristic	0.55158	0.00130994		AA	NDCG	Heuristic	0.702031	0.00185331		AA	NDCG	Heuristic	0.664774	0.000417857
AA	P@500	Heuristic	0.0032	0.00285968		AA	P@500	Heuristic	0.003	0.00343188		AA	P@500	Heuristic	0.0038	0.00358391		AA	P@500	Heuristic	0.0002	0.000632456		AA	P@500	Heuristic	0.0034	0.0021187		AA	P@500	Heuristic	0.0002	0.000632456
ACT	AUPRC	Heuristic	0.000598863	4.74102e-05		ACT	AUPRC	Heuristic	0.000435979	2.05998e-05		ACT	AUPRC	Heuristic	0.00029611	3.15483e-05		ACT	AUPRC	Heuristic	0.000876139	3.97511e-05		ACT	AUPRC	Heuristic	0.00179567	0.000139086		ACT	AUPRC	Heuristic	0.00253393	7.12473e-05
ACT	AUROC	Heuristic	0.834056	0.00608007		ACT	AUROC	Heuristic	0.816425	0.00661751		ACT	AUROC	Heuristic	0.772726	0.0110711		ACT	AUROC	Heuristic	0.896827	0.00178485		ACT	AUROC	Heuristic	0.89481	0.00233483		ACT	AUROC	Heuristic	0.894448	0.000492179
ACT	NDCG	Heuristic	0.399509	0.00208085		ACT	NDCG	Heuristic	0.368566	0.00207589		ACT	NDCG	Heuristic	0.346932	0.00411642		ACT	NDCG	Heuristic	0.501513	0.00137591		ACT	NDCG	Heuristic	0.51637	0.00209291		ACT	NDCG	Heuristic	0.617135	0.000834056
ACT	P@500	Heuristic	0	0		ACT	P@500	Heuristic	0.0004	0.000843274		ACT	P@500	Heuristic	0.0276	0.0111475		ACT	P@500	Heuristic	0	0		ACT	P@500	Heuristic	0	0		ACT	P@500	Heuristic	0	0
cGAN1	AUPRC	Others	0.0153505	0.00309101		cGAN1	AUPRC	Others	0.013063	0.00154159		cGAN1	AUPRC	Others	0.0151618	0.00296571		cGAN1	AUPRC	Others	0.029329	0.0047612		cGAN1	AUPRC	Others	0.125354	0.00733341		cGAN1	AUPRC	Others	0	0
cGAN1	AUROC	Others	0.638494	0.0409654		cGAN1	AUROC	Others	0.688781	0.0168121		cGAN1	AUROC	Others	0.699164	0.0312409		cGAN1	AUROC	Others	0.707834	0.0271271		cGAN1	AUROC	Others	0.823021	0.00657762		cGAN1	AUROC	Others	0	0
cGAN1	NDCG	Others	0.610669	0.0118072		cGAN1	NDCG	Others	0.580646	0.00708295		cGAN1	NDCG	Others	0.56878	0.0115275		cGAN1	NDCG	Others	0.713505	0.0108106		cGAN1	NDCG	Others	0.805219	0.00414425		cGAN1	NDCG	Others	0	0
cGAN1	P@500	Others	0.0094	0.00365756		cGAN1	P@500	Others	0.0132	0.00463801		cGAN1	P@500	Others	0.0184	0.00539959		cGAN1	P@500	Others	0.0016	0.00183787		cGAN1	P@500	Others	0.252	0.0318887		cGAN1	P@500	Others	0	0
cGAN2	AUPRC	Others	0.0078101	0.00240011		cGAN2	AUPRC	Others	0.00322125	0.000674206		cGAN2	AUPRC	Others	0.0138009	0.00676486		cGAN2	AUPRC	Others	0.00660498	0.000449652		cGAN2	AUPRC	Others	0.226578	0.0217788		cGAN2	AUPRC	Others	0.017163	0.00130661
cGAN2	AUROC	Others	0.798878	0.0164143		cGAN2	AUROC	Others	0.777644	0.0195266		cGAN2	AUROC	Others	0.789048	0.0322943		cGAN2	AUROC	Others	0.731431	0.00687291		cGAN2	AUROC	Others	0.92392	0.00316948		cGAN2	AUROC	Others	0.731074	0.00991349
cGAN2	NDCG	Others	0.473519	0.0151992		cGAN2	NDCG	Others	0.38061	0.0108609		cGAN2	NDCG	Others	0.426108	0.0271449		cGAN2	NDCG	Others	0.571631	0.00247758		cGAN2	NDCG	Others	0.808826	0.00930395		cGAN2	NDCG	Others	0.687397	0.00333381
cGAN2	P@500	Others	0.019	0.0103816		cGAN2	P@500	Others	0.0072	0.00234758		cGAN2	P@500	Others	0.0286	0.00811309		cGAN2	P@500	Others	0.0156	0.00616802		cGAN2	P@500	Others	0.5232	0.0679294		cGAN2	P@500	Others	0.0426	0.0113157
CN	AUPRC	Heuristic	0.00059248	0.000100549		CN	AUPRC	Heuristic	0.000623441	0.000119425		CN	AUPRC	Heuristic	0.000645022	0.000171884		CN	AUPRC	Heuristic	0.00306201	0.000153734		CN	AUPRC	Heuristic	0.0528018	0.00168393		CN	AUPRC	Heuristic	0.00946758	0.000123278
CN	AUROC	Heuristic	0.598747	0.0089288		CN	AUROC	Heuristic	0.555918	0.00482998		CN	AUROC	Heuristic	0.562791	0.0113766		CN	AUROC	Heuristic	0.758613	0.0032995		CN	AUROC	Heuristic	0.952917	0.00152026		CN	AUROC	Heuristic	0.896303	0.000532584
CN	NDCG	Heuristic	0.440341	0.0026876		CN	NDCG	Heuristic	0.432378	0.00291464		CN	NDCG	Heuristic	0.42184	0.00392576		CN	NDCG	Heuristic	0.559578	0.00136298		CN	NDCG	Heuristic	0.7017	0.00208818		CN	NDCG	Heuristic	0.665511	0.000431572
CN	P@500	Heuristic	0.004	0.00210819		CN	P@500	Heuristic	0.007	0.00343188		CN	P@500	Heuristic	0.0028	0.00285968		CN	P@500	Heuristic	0	0		CN	P@500	Heuristic	0.0028	0.00168655		CN	P@500	Heuristic	0.0002	0.000632456
CRA	AUPRC	Heuristic	0.00314194	0.000563234		CRA	AUPRC	Heuristic	0.00262157	0.00214126		CRA	AUPRC	Heuristic	0.00597956	0.00302695		CRA	AUPRC	Heuristic	0.0116516	0.000863401		CRA	AUPRC	Heuristic	0.329915	0.00552625		CRA	AUPRC	Heuristic	0.0363633	0.000426241
CRA	AUROC	Heuristic	0.528088	0.0179043		CRA	AUROC	Heuristic	0.516974	0.0235413		CRA	AUROC	Heuristic	0.560373	0.0154621		CRA	AUROC	Heuristic	0.689108	0.00458342		CRA	AUROC	Heuristic	0.931176	0.00367053		CRA	AUROC	Heuristic	0.844646	0.000679377
CRA	NDCG	Heuristic	0.398316	0.00466467		CRA	NDCG	Heuristic	0.345963	0.0132827		CRA	NDCG	Heuristic	0.359867	0.0134147		CRA	NDCG	Heuristic	0.556603	0.0024557		CRA	NDCG	Heuristic	0.826206	0.00267136		CRA	NDCG	Heuristic	0.709751	0.000314244
CRA	P@500	Heuristic	0.0351297	0.00443335		CRA	P@500	Heuristic	0.0183633	0.00643693		CRA	P@500	Heuristic	0.0259481	0.0031207		CRA	P@500	Heuristic	0.128942	0.0135114		CRA	P@500	Heuristic	0.615968	0.0147938		CRA	P@500	Heuristic	0.0648703	0.00566513
DNN+node2vec	AUPRC	Embedding	0.00176416	0.000170908		DNN+node2vec	AUPRC	Embedding	0.000515785	7.68745e-05		DNN+node2vec	AUPRC	Embedding	0.00128435	0.000235485		DNN+node2vec	AUPRC	Embedding	0.00269197	0.000190886		DNN+node2vec	AUPRC	Embedding	0.0234243	0.00532915		DNN+node2vec	AUPRC	Embedding	0.0143662	0.00141101
DNN+node2vec	AUROC	Embedding	0.834628	0.0104893		DNN+node2vec	AUROC	Embedding	0.708621	0.0171528		DNN+node2vec	AUROC	Embedding	0.708666	0.0239475		DNN+node2vec	AUROC	Embedding	0.896697	0.00232041		DNN+node2vec	AUROC	Embedding	0.965398	0.00280248		DNN+node2vec	AUROC	Embedding	0.870974	0.0151175
DNN+node2vec	NDCG	Embedding	0.433877	0.00301748		DNN+node2vec	NDCG	Embedding	0.370061	0.00416931		DNN+node2vec	NDCG	Embedding	0.377054	0.00453889		DNN+node2vec	NDCG	Embedding	0.543251	0.00247597		DNN+node2vec	NDCG	Embedding	0.642092	0.0122204		DNN+node2vec	NDCG	Embedding	0.68394	0.00419719
DNN+node2vec	P@500	Embedding	0.0036	0.00227058		DNN+node2vec	P@500	Embedding	0.001	0.00105409		DNN+node2vec	P@500	Embedding	0.0054	0.002319		DNN+node2vec	P@500	Embedding	0.0042	0.00289828		DNN+node2vec	P@500	Embedding	0.0258	0.00791342		DNN+node2vec	P@500	Embedding	0.0272	0.0125503
Ensemble	AUPRC	Heuristic	0.00146974	0.000127483		Ensemble	AUPRC	Heuristic	0.000798433	0.00010538		Ensemble	AUPRC	Heuristic	0.000994161	0.000313651		Ensemble	AUPRC	Heuristic	0.00241124	0.000122613		Ensemble	AUPRC	Heuristic	0.00409698	0.000175178		Ensemble	AUPRC	Heuristic	0.005153	8.30518e-05
Ensemble	AUROC	Heuristic	0.835757	0.00974629		Ensemble	AUROC	Heuristic	0.768445	0.00987912		Ensemble	AUROC	Heuristic	0.698824	0.0164288		Ensemble	AUROC	Heuristic	0.907847	0.00239021		Ensemble	AUROC	Heuristic	0.855715	0.00232914		Ensemble	AUROC	Heuristic	0.907609	0.000347865
Ensemble	NDCG	Heuristic	0.422045	0.00378446		Ensemble	NDCG	Heuristic	0.37341	0.00337382		Ensemble	NDCG	Heuristic	0.355839	0.00504557		Ensemble	NDCG	Heuristic	0.533376	0.00171223		Ensemble	NDCG	Heuristic	0.530171	0.00145891		Ensemble	NDCG	Heuristic	0.637887	0.000462506
Ensemble	P@500	Heuristic	0.0012	0.00139841		Ensemble	P@500	Heuristic	0.0044	0.00245855		Ensemble	P@500	Heuristic	0.0086	0.00377712		Ensemble	P@500	Heuristic	0.0018	0.00175119		Ensemble	P@500	Heuristic	0.0028	0.00193218		Ensemble	P@500	Heuristic	0	0
GLEE	AUPRC	Embedding	8.67222e-05	5.38138e-06		GLEE	AUPRC	Embedding	7.25834e-05	6.42904e-06		GLEE	AUPRC	Embedding	9.08826e-05	1.00797e-05		GLEE	AUPRC	Embedding	7.50374e-05	8.19948e-07		GLEE	AUPRC	Embedding	9.07171e-05	1.67091e-06		GLEE	AUPRC	Embedding	0.000184956	1.02273e-06
GLEE	AUROC	Embedding	0.506652	0.0156725		GLEE	AUROC	Embedding	0.505799	0.0139259		GLEE	AUROC	Embedding	0.517407	0.0169747		GLEE	AUROC	Embedding	0.497633	0.00371581		GLEE	AUROC	Embedding	0.500843	0.00358325		GLEE	AUROC	Embedding	0.500904	0.00181869
GLEE	NDCG	Embedding	0.384855	0.0145642		GLEE	NDCG	Embedding	0.370483	0.0353923		GLEE	NDCG	Embedding	0.387243	0.0304252		GLEE	NDCG	Embedding	0.436491	0.00172132		GLEE	NDCG	Embedding	0.44042	0.00651593		GLEE	NDCG	Embedding	0.537209	0.000370629
GLEE	P@500	Embedding	0.001	0.00194365		GLEE	P@500	Embedding	0.0022	0.000632456		GLEE	P@500	Embedding	0.0022	0.000632456		GLEE	P@500	Embedding	0	0		GLEE	P@500	Embedding	0	0		GLEE	P@500	Embedding	0	0
JC	AUPRC	Heuristic	0.000665137	5.38515e-05		JC	AUPRC	Heuristic	0.000642404	5.30951e-05		JC	AUPRC	Heuristic	0.000948031	0.000160613		JC	AUPRC	Heuristic	0.00136611	2.35658e-05		JC	AUPRC	Heuristic	0.0875786	0.00149337		JC	AUPRC	Heuristic	0.0058045	4.62822e-05
JC	AUROC	Heuristic	0.609605	0.00871742		JC	AUROC	Heuristic	0.560862	0.00474934		JC	AUROC	Heuristic	0.567207	0.011257		JC	AUROC	Heuristic	0.767971	0.00317796		JC	AUROC	Heuristic	0.954146	0.00150628		JC	AUROC	Heuristic	0.916747	0.000427162
JC	NDCG	Heuristic	0.447167	0.00630158		JC	NDCG	Heuristic	0.441699	0.00738885		JC	NDCG	Heuristic	0.452625	0.0144362		JC	NDCG	Heuristic	0.536519	0.000492712		JC	NDCG	Heuristic	0.735732	0.00316902		JC	NDCG	Heuristic	0.650481	0.000284232
JC	P@500	Heuristic	0.0008	0.0010328		JC	P@500	Heuristic	0.0022	0.00113529		JC	P@500	Heuristic	0.0038	0.00175119		JC	P@500	Heuristic	0	0		JC	P@500	Heuristic	0.0094	0.00879646		JC	P@500	Heuristic	0	0
Katz	AUPRC	Heuristic	0.000772751	6.33014e-05		Katz	AUPRC	Heuristic	0.000484884	6.33742e-05		Katz	AUPRC	Heuristic	0.000501071	0.000109804		Katz	AUPRC	Heuristic	0.00221734	6.45669e-05		Katz	AUPRC	Heuristic	0.0231282	0.000375479		Katz	AUPRC	Heuristic	0.00486971	3.36963e-05
Katz	AUROC	Heuristic	0.755238	0.0133518		Katz	AUROC	Heuristic	0.590801	0.00939756		Katz	AUROC	Heuristic	0.607846	0.0223599		Katz	AUROC	Heuristic	0.901486	0.00300227		Katz	AUROC	Heuristic	0.955381	0.00159329		Katz	AUROC	Heuristic	0.923593	0.000350747
Katz	NDCG	Heuristic	0.401497	0.00285168		Katz	NDCG	Heuristic	0.354684	0.00282162		Katz	NDCG	Heuristic	0.342609	0.00474057		Katz	NDCG	Heuristic	0.530491	0.00108938		Katz	NDCG	Heuristic	0.625292	0.000858433		Katz	NDCG	Heuristic	0.638758	0.000257458
Katz	P@500	Heuristic	0	0		Katz	P@500	Heuristic	0	0		Katz	P@500	Heuristic	0	0		Katz	P@500	Heuristic	0	0		Katz	P@500	Heuristic	0	0		Katz	P@500	Heuristic	0	0
L3	AUPRC	Heuristic	0.0441048	0.00722272		L3	AUPRC	Heuristic	0.0153314	0.00613643		L3	AUPRC	Heuristic	0.0275087	0.0108635		L3	AUPRC	Heuristic	0.0434458	0.00157051		L3	AUPRC	Heuristic	0.289852	0.00729886		L3	AUPRC	Heuristic	0.032532	0.000398638
L3	AUROC	Heuristic	0.882629	0.00686875		L3	AUROC	Heuristic	0.758358	0.0138184		L3	AUROC	Heuristic	0.771944	0.0231603		L3	AUROC	Heuristic	0.952449	0.00155344		L3	AUROC	Heuristic	0.980887	0.00167842		L3	AUROC	Heuristic	0.943527	0.000376767
L3	NDCG	Heuristic	0.575048	0.0157078		L3	NDCG	Heuristic	0.445041	0.0214766		L3	NDCG	Heuristic	0.462494	0.0246829		L3	NDCG	Heuristic	0.666238	0.00181368		L3	NDCG	Heuristic	0.826178	0.00306325		L3	NDCG	Heuristic	0.716326	0.000388804
L3	P@500	Heuristic	0.11477	0.0145844		L3	P@500	Heuristic	0.0491018	0.0124544		L3	P@500	Heuristic	0.058483	0.010395		L3	P@500	Heuristic	0.246108	0.00991552		L3	P@500	Heuristic	0.741317	0.0186342		L3	P@500	Heuristic	0.181437	0.0168699
MPS(B&T)	AUPRC	Heuristic	0.0230802	0.00354967		MPS(B&T)	AUPRC	Heuristic	0.0027869	0.00118174		MPS(B&T)	AUPRC	Heuristic	0.00776805	0.00457039		MPS(B&T)	AUPRC	Heuristic	0.0352701	0.00207251		MPS(B&T)	AUPRC	Heuristic	0.363112	0.0101295		MPS(B&T)	AUPRC	Heuristic	0.0437671	0.00107457
MPS(B&T)	AUROC	Heuristic	0.774042	0.00958007		MPS(B&T)	AUROC	Heuristic	0.587791	0.0147591		MPS(B&T)	AUROC	Heuristic	0.603051	0.0144411		MPS(B&T)	AUROC	Heuristic	0.915841	0.00355113		MPS(B&T)	AUROC	Heuristic	0.946471	0.0014903		MPS(B&T)	AUROC	Heuristic	0.944967	0.000368839
MPS(B&T)	NDCG	Heuristic	0.524659	0.00975166		MPS(B&T)	NDCG	Heuristic	0.396869	0.0104531		MPS(B&T)	NDCG	Heuristic	0.415677	0.0177225		MPS(B&T)	NDCG	Heuristic	0.638482	0.00255888		MPS(B&T)	NDCG	Heuristic	0.843524	0.00328615		MPS(B&T)	NDCG	Heuristic	0.73065	0.00097904
MPS(B&T)	P@500	Heuristic	0.0972	0.0121179		MPS(B&T)	P@500	Heuristic	0.0196977	0.00554642		MPS(B&T)	P@500	Heuristic	0.0502747	0.0124798		MPS(B&T)	P@500	Heuristic	0.2988	0.0220141		MPS(B&T)	P@500	Heuristic	0.1772	0.030568		MPS(B&T)	P@500	Heuristic	0.118	0.0168127
MPS(T)	AUPRC	Heuristic	0.0203469	0.00315188		MPS(T)	AUPRC	Heuristic	0.00176531	0.000616778		MPS(T)	AUPRC	Heuristic	0.00454392	0.001413		MPS(T)	AUPRC	Heuristic	0.0571577	0.00321453		MPS(T)	AUPRC	Heuristic	0.535441	0.00598514		MPS(T)	AUPRC	Heuristic	0.0528257	0.000973794
MPS(T)	AUROC	Heuristic	0.770423	0.0100344		MPS(T)	AUROC	Heuristic	0.587108	0.0148219		MPS(T)	AUROC	Heuristic	0.601844	0.0145486		MPS(T)	AUROC	Heuristic	0.914187	0.00361578		MPS(T)	AUROC	Heuristic	0.944417	0.00143106		MPS(T)	AUROC	Heuristic	0.943981	0.000364639
MPS(T)	NDCG	Heuristic	0.515569	0.00887958		MPS(T)	NDCG	Heuristic	0.388113	0.00665885		MPS(T)	NDCG	Heuristic	0.394752	0.0101726		MPS(T)	NDCG	Heuristic	0.651064	0.00251164		MPS(T)	NDCG	Heuristic	0.886097	0.00189142		MPS(T)	NDCG	Heuristic	0.734315	0.000685626
MPS(T)	P@500	Heuristic	0.087	0.0127976		MPS(T)	P@500	Heuristic	0.0124135	0.00479452		MPS(T)	P@500	Heuristic	0.0480579	0.00871477		MPS(T)	P@500	Heuristic	0.4686	0.0301559		MPS(T)	P@500	Heuristic	0.9792	0.00543241		MPS(T)	P@500	Heuristic	0.638	0.0321109
NNMF	AUPRC	Embedding	0.000105159	7.73897e-06		NNMF	AUPRC	Embedding	5.75254e-05	3.41811e-06		NNMF	AUPRC	Embedding	0.000100863	2.01519e-05		NNMF	AUPRC	Embedding	0.000169955	4.65054e-06		NNMF	AUPRC	Embedding	0.00760683	0.00156022		NNMF	AUPRC	Embedding	0.000695278	9.85884e-06
NNMF	AUROC	Embedding	0.577092	0.0120634		NNMF	AUROC	Embedding	0.549751	0.0208875		NNMF	AUROC	Embedding	0.564053	0.0275228		NNMF	AUROC	Embedding	0.693834	0.00515306		NNMF	AUROC	Embedding	0.966662	0.0039949		NNMF	AUROC	Embedding	0.708872	0.00372985
NNMF	NDCG	Embedding	0.354665	0.00635115		NNMF	NDCG	Embedding	0.314551	0.0013032		NNMF	NDCG	Embedding	0.321804	0.0146256		NNMF	NDCG	Embedding	0.453281	0.000722087		NNMF	NDCG	Embedding	0.590171	0.00651545		NNMF	NDCG	Embedding	0.572417	0.000459179
NNMF	P@500	Embedding	0.1842	0.018796		NNMF	P@500	Embedding	0.3104	0.0810421		NNMF	P@500	Embedding	0.2626	0.134495		NNMF	P@500	Embedding	0.0584	0.00815407		NNMF	P@500	Embedding	0.0388	0.0106333		NNMF	P@500	Embedding	0.0084	0.00440202
PA	AUPRC	Heuristic	0.00145056	0.000141605		PA	AUPRC	Heuristic	0.000743555	0.000102019		PA	AUPRC	Heuristic	0.000986021	0.000327906		PA	AUPRC	Heuristic	0.00244517	0.000120809		PA	AUPRC	Heuristic	0.00415672	0.000178096		PA	AUPRC	Heuristic	0.00516595	8.31597e-05
PA	AUROC	Heuristic	0.747394	0.0162951		PA	AUROC	Heuristic	0.592081	0.00751259		PA	AUROC	Heuristic	0.576056	0.0182747		PA	AUROC	Heuristic	0.888352	0.00281218		PA	AUROC	Heuristic	0.855126	0.0020668		PA	AUROC	Heuristic	0.907103	0.000340589
PA	NDCG	Heuristic	0.418028	0.00422863		PA	NDCG	Heuristic	0.364797	0.00274936		PA	NDCG	Heuristic	0.352075	0.00571454		PA	NDCG	Heuristic	0.533472	0.00185078		PA	NDCG	Heuristic	0.531306	0.00146154		PA	NDCG	Heuristic	0.637993	0.000466072
PA	P@500	Heuristic	0.0014	0.00164655		PA	P@500	Heuristic	0.0048	0.00193218		PA	P@500	Heuristic	0.0088	0.0034254		PA	P@500	Heuristic	0.0018	0.00175119		PA	P@500	Heuristic	0.0028	0.00193218		PA	P@500	Heuristic	0	0
RA	AUPRC	Heuristic	0.000751019	0.000132936		RA	AUPRC	Heuristic	0.000491764	5.96973e-05		RA	AUPRC	Heuristic	0.000759091	0.000194216		RA	AUPRC	Heuristic	0.00230163	9.69437e-05		RA	AUPRC	Heuristic	0.0534399	0.00089322		RA	AUPRC	Heuristic	0.00960753	7.97653e-05
RA	AUROC	Heuristic	0.599621	0.00905533		RA	AUROC	Heuristic	0.556062	0.00485465		RA	AUROC	Heuristic	0.563058	0.011395		RA	AUROC	Heuristic	0.758999	0.00330504		RA	AUROC	Heuristic	0.953303	0.00152535		RA	AUROC	Heuristic	0.90249	0.000501376
RA	NDCG	Heuristic	0.437258	0.00352613		RA	NDCG	Heuristic	0.421859	0.00192077		RA	NDCG	Heuristic	0.41703	0.00276504		RA	NDCG	Heuristic	0.545364	0.00116985		RA	NDCG	Heuristic	0.693854	0.00126921		RA	NDCG	Heuristic	0.66558	0.000324243
RA	P@500	Heuristic	0.0022	0.00304777		RA	P@500	Heuristic	0.0006	0.00189737		RA	P@500	Heuristic	0.0012	0.00214994		RA	P@500	Heuristic	0.0002	0.000632456		RA	P@500	Heuristic	0.0016	0.00126491		RA	P@500	Heuristic	0	0
RepGSP1	AUPRC	Others	0.000110689	1.90123e-06		RepGSP1	AUPRC	Others	7.54594e-05	1.83458e-06		RepGSP1	AUPRC	Others	7.78023e-05	2.10595e-06		RepGSP1	AUPRC	Others	0.000122813	7.59259e-06		RepGSP1	AUPRC	Others	9.06041e-05	2.33824e-07		RepGSP1	AUPRC	Others	0	0
RepGSP1	AUROC	Others	0.387007	0.00922875		RepGSP1	AUROC	Others	0.46302	0.00688239		RepGSP1	AUROC	Others	0.405057	0.0110398		RepGSP1	AUROC	Others	0.342971	0.0246378		RepGSP1	AUROC	Others	0.105079	0.00421221		RepGSP1	AUROC	Others	0	0
RepGSP1	NDCG	Others	0.40326	0.00965401		RepGSP1	NDCG	Others	0.375873	0.00854967		RepGSP1	NDCG	Others	0.396192	0.0163466		RepGSP1	NDCG	Others	0.475642	0.00380916		RepGSP1	NDCG	Others	0.550583	0.00244232		RepGSP1	NDCG	Others	0	0
RepGSP1	P@500	Others	0.0268	0.00626808		RepGSP1	P@500	Others	0.0062	0.00289828		RepGSP1	P@500	Others	0	0		RepGSP1	P@500	Others	0.0144	0.00616802		RepGSP1	P@500	Others	0	0		RepGSP1	P@500	Others	0	0
RepGSP2	AUPRC	Others	0.0274868	0.0020637		RepGSP2	AUPRC	Others	0.00741487	0.00135101		RepGSP2	AUPRC	Others	0.0132409	0.000821402		RepGSP2	AUPRC	Others	0.0378923	0.00202905		RepGSP2	AUPRC	Others	0.220744	0.00548912		RepGSP2	AUPRC	Others	0.0279834	0.000304305
RepGSP2	AUROC	Others	0.80389	0.00497658		RepGSP2	AUROC	Others	0.657744	0.00736818		RepGSP2	AUROC	Others	0.656233	0.0170324		RepGSP2	AUROC	Others	0.922028	0.00377363		RepGSP2	AUROC	Others	0.958676	0.00142444		RepGSP2	AUROC	Others	0.924313	0.000187244
RepGSP2	NDCG	Others	0.557941	0.00362341		RepGSP2	NDCG	Others	0.468316	0.0126843		RepGSP2	NDCG	Others	0.474059	0.0106874		RepGSP2	NDCG	Others	0.651779	0.0025679		RepGSP2	NDCG	Others	0.794296	0.00277985		RepGSP2	NDCG	Others	0.70233	0.000459842
RepGSP2	P@500	Others	0.095	0.0119722		RepGSP2	P@500	Others	0.0384	0.00227058		RepGSP2	P@500	Others	0.0456	0.00386437		RepGSP2	P@500	Others	0.2554	0.0158058		RepGSP2	P@500	Others	0.836	0.0255256		RepGSP2	P@500	Others	0.2664	0.0151085
RNM	AUPRC	Heuristic	0.0442254	0.00610673		RNM	AUPRC	Heuristic	0.0170062	0.00603663		RNM	AUPRC	Heuristic	0.0277286	0.00586885		RNM	AUPRC	Heuristic	0.058362	0.00295861		RNM	AUPRC	Heuristic	0.393787	0.00732989		RNM	AUPRC	Heuristic	0.0858642	0.000976274
RNM	AUROC	Heuristic	0.847139	0.0114538		RNM	AUROC	Heuristic	0.710155	0.0230762		RNM	AUROC	Heuristic	0.69924	0.0415435		RNM	AUROC	Heuristic	0.939874	0.00167718		RNM	AUROC	Heuristic	0.975188	0.00207172		RNM	AUROC	Heuristic	0.950283	0.000431177
RNM	NDCG	Heuristic	0.573674	0.0111318		RNM	NDCG	Heuristic	0.448593	0.0198287		RNM	NDCG	Heuristic	0.461576	0.0128441		RNM	NDCG	Heuristic	0.678443	0.00226812		RNM	NDCG	Heuristic	0.860003	0.00254581		RNM	NDCG	Heuristic	0.754359	0.000414229
RNM	P@500	Heuristic	0.117964	0.0121029		RNM	P@500	Heuristic	0.0518962	0.00798403		RNM	P@500	Heuristic	0.0546906	0.008634		RNM	P@500	Heuristic	0.343713	0.0153114		RNM	P@500	Heuristic	0.97006	0.00387954		RNM	P@500	Heuristic	0.879042	0.0140258
RW	AUPRC	Others	0.00114159	0.000127525		RW	AUPRC	Others	0.000392018	6.1014e-05		RW	AUPRC	Others	0.00202261	0.000191085		RW	AUPRC	Others	0.00163955	4.69405e-05		RW	AUPRC	Others	0.0450477	0.0057776		RW	AUPRC	Others	0.00497698	0.000255837
RW	AUROC	Others	0.727261	0.0156447		RW	AUROC	Others	0.59099	0.0129758		RW	AUROC	Others	0.725816	0.0154025		RW	AUROC	Others	0.84761	0.00392838		RW	AUROC	Others	0.980166	0.00170143		RW	AUROC	Others	0.808481	0.00559609
RW	NDCG	Others	0.416519	0.00329542		RW	NDCG	Others	0.359774	0.003266		RW	NDCG	Others	0.389016	0.00292602		RW	NDCG	Others	0.523011	0.000933979		RW	NDCG	Others	0.677289	0.00993868		RW	NDCG	Others	0.634419	0.00158534
RW	P@500	Others	0.0022	0.00198886		RW	P@500	Others	0.000258398	0.000817126		RW	P@500	Others	0.0105802	0.00632398		RW	P@500	Others	0.006	0.00471405		RW	P@500	Others	0.0146	0.0326469		RW	P@500	Others	0.0446	0.0229405
RWR	AUPRC	Heuristic	0.00214279	0.000199577		RWR	AUPRC	Heuristic	0.000392488	4.16974e-05		RWR	AUPRC	Heuristic	0.000697466	0.000130338		RWR	AUPRC	Heuristic	0.00216731	4.88374e-05		RWR	AUPRC	Heuristic	0.0197774	0.000242816		RWR	AUPRC	Heuristic	0.0039605	2.0242e-05
RWR	AUROC	Heuristic	0.777031	0.0134787		RWR	AUROC	Heuristic	0.602551	0.00896818		RWR	AUROC	Heuristic	0.613481	0.0218529		RWR	AUROC	Heuristic	0.911952	0.00283151		RWR	AUROC	Heuristic	0.957354	0.00164878		RWR	AUROC	Heuristic	0.934198	0.000295703
RWR	NDCG	Heuristic	0.428691	0.00386984		RWR	NDCG	Heuristic	0.352836	0.00235294		RWR	NDCG	Heuristic	0.348325	0.00431285		RWR	NDCG	Heuristic	0.532135	0.000960373		RWR	NDCG	Heuristic	0.625973	0.000804695		RWR	NDCG	Heuristic	0.634801	0.000183573
RWR	P@500	Heuristic	0	0		RWR	P@500	Heuristic	0	0		RWR	P@500	Heuristic	0	0		RWR	P@500	Heuristic	0	0		RWR	P@500	Heuristic	0	0		RWR	P@500	Heuristic	0	0
SBM	AUPRC	Hierarchical	0.00167813	0.00019521		SBM	AUPRC	Hierarchical	0.000646509	7.25016e-05		SBM	AUPRC	Hierarchical	0.000522677	9.12494e-05		SBM	AUPRC	Hierarchical	0.00361279	0.000223121		SBM	AUPRC	Hierarchical	0.0030879	0.000994407		SBM	AUPRC	Hierarchical	0.0056654	6.89579e-05
SBM	AUROC	Hierarchical	0.876653	0.00983672		SBM	AUROC	Hierarchical	0.814288	0.00754793		SBM	AUROC	Hierarchical	0.777047	0.0191965		SBM	AUROC	Hierarchical	0.930059	0.00324028		SBM	AUROC	Hierarchical	0.929489	0.00346789		SBM	AUROC	Hierarchical	0.917601	0.000340341
SBM	NDCG	Hierarchical	0.431365	0.00997108		SBM	NDCG	Hierarchical	0.417898	0.0119924		SBM	NDCG	Hierarchical	0.393823	0.0177007		SBM	NDCG	Hierarchical	0.578754	0.0080767		SBM	NDCG	Hierarchical	0.675965	0.045776		SBM	NDCG	Hierarchical	0.651043	0.000405574
SBM	P@500	Hierarchical	0.0044	0.00309839		SBM	P@500	Hierarchical	0.0114	0.00490351		SBM	P@500	Hierarchical	0.0078	0.0052873		SBM	P@500	Hierarchical	0.0112	0.0110835		SBM	P@500	Hierarchical	0.16	0.12495		SBM	P@500	Hierarchical	0.0082	0.00404969
SEAL	AUPRC	GNN	0.0146869	0.0039558		SEAL	AUPRC	GNN	0.00608076	0.00425038		SEAL	AUPRC	GNN	0.0266676	0.0104268		SEAL	AUPRC	GNN	0.0115585	0.00230104		SEAL	AUPRC	GNN	0.257458	0.0270665		SEAL	AUPRC	GNN	0	0
SEAL	AUROC	GNN	0.917799	0.00514214		SEAL	AUROC	GNN	0.87569	0.00926678		SEAL	AUROC	GNN	0.85384	0.0152806		SEAL	AUROC	GNN	0.938641	0.00354844		SEAL	AUROC	GNN	0.986907	0.00145954		SEAL	AUROC	GNN	0	0
SEAL	NDCG	GNN	0.519424	0.015743		SEAL	NDCG	GNN	0.440148	0.0186998		SEAL	NDCG	GNN	0.473956	0.0247093		SEAL	NDCG	GNN	0.590802	0.00646092		SEAL	NDCG	GNN	0.818162	0.0101638		SEAL	NDCG	GNN	0	0
SEAL	P@500	GNN	0.0424	0.014416		SEAL	P@500	GNN	0.0214	0.0082758		SEAL	P@500	GNN	0.0304	0.00831598		SEAL	P@500	GNN	0.0146	0.00653537		SEAL	P@500	GNN	0.0458	0.0143434		SEAL	P@500	GNN	0	0
SIM	AUPRC	Heuristic	0.00151228	0.000118564		SIM	AUPRC	Heuristic	0.000686273	0.000125559		SIM	AUPRC	Heuristic	0.000897404	0.000446013		SIM	AUPRC	Heuristic	0.000917876	7.64934e-05		SIM	AUPRC	Heuristic	0.0084507	0.00215941		SIM	AUPRC	Heuristic	0.0023347	3.37432e-05
SIM	AUROC	Heuristic	0.846668	0.00925526		SIM	AUROC	Heuristic	0.795312	0.00964296		SIM	AUROC	Heuristic	0.726824	0.0165937		SIM	AUROC	Heuristic	0.885723	0.00229797		SIM	AUROC	Heuristic	0.806088	0.00284115		SIM	AUROC	Heuristic	0.877923	0.000412447
SIM	NDCG	Heuristic	0.423937	0.00287321		SIM	NDCG	Heuristic	0.373495	0.00473969		SIM	NDCG	Heuristic	0.357255	0.0051341		SIM	NDCG	Heuristic	0.502714	0.00183119		SIM	NDCG	Heuristic	0.519683	0.00292381		SIM	NDCG	Heuristic	0.613074	0.000302662
SIM	P@500	Heuristic	0.008	0.00326599		SIM	P@500	Heuristic	0.002	0.00210819		SIM	P@500	Heuristic	0.0082	0.00446716		SIM	P@500	Heuristic	0.0006	0.0013499		SIM	P@500	Heuristic	0.001	0.00105409		SIM	P@500	Heuristic	0	0
SimRank	AUPRC	Heuristic	0.000164464	1.10597e-05		SimRank	AUPRC	Heuristic	0.000104459	6.13323e-06		SimRank	AUPRC	Heuristic	0.000203323	3.17014e-05		SimRank	AUPRC	Heuristic	0.000321964	4.58177e-06		SimRank	AUPRC	Heuristic	0.0115312	0.000157975		SimRank	AUPRC	Heuristic	0.000586914	1.50201e-06
SimRank	AUROC	Heuristic	0.666648	0.0127482		SimRank	AUROC	Heuristic	0.550289	0.00821404		SimRank	AUROC	Heuristic	0.586426	0.0211862		SimRank	AUROC	Heuristic	0.819379	0.00298957		SimRank	AUROC	Heuristic	0.954675	0.00153891		SimRank	AUROC	Heuristic	0.826227	0.000520087
SimRank	NDCG	Heuristic	0.363163	0.00195175		SimRank	NDCG	Heuristic	0.328967	0.00142453		SimRank	NDCG	Heuristic	0.327072	0.00282901		SimRank	NDCG	Heuristic	0.470359	0.000429042		SimRank	NDCG	Heuristic	0.5996	0.000775801		SimRank	NDCG	Heuristic	0.569359	9.42161e-05
SimRank	P@500	Heuristic	0	0		SimRank	P@500	Heuristic	0.002	0		SimRank	P@500	Heuristic	0.002	0		SimRank	P@500	Heuristic	0	0		SimRank	P@500	Heuristic	0	0		SimRank	P@500	Heuristic	0	0
SkipGNN	AUPRC	GNN	0.0036627	0.000151284		SkipGNN	AUPRC	GNN	0.00223384	0.00104939		SkipGNN	AUPRC	GNN	0.00168184	0.000380619		SkipGNN	AUPRC	GNN	0.00415679	0.000196223		SkipGNN	AUPRC	GNN	0.00305452	0.000123804		SkipGNN	AUPRC	GNN	0	0
SkipGNN	AUROC	GNN	0.819601	0.00809553		SkipGNN	AUROC	GNN	0.720061	0.0247422		SkipGNN	AUROC	GNN	0.652643	0.0169677		SkipGNN	AUROC	GNN	0.874306	0.00235578		SkipGNN	AUROC	GNN	0.809876	0.0034555		SkipGNN	AUROC	GNN	0	0
SkipGNN	NDCG	GNN	0.463109	0.00188408		SkipGNN	NDCG	GNN	0.414187	0.0107498		SkipGNN	NDCG	GNN	0.389705	0.00592993		SkipGNN	NDCG	GNN	0.559199	0.00154805		SkipGNN	NDCG	GNN	0.537654	0.00118401		SkipGNN	NDCG	GNN	0	0
SkipGNN	P@500	GNN	0	0		SkipGNN	P@500	GNN	0.0002	0.000632456		SkipGNN	P@500	GNN	0.0006	0.0013499		SkipGNN	P@500	GNN	0	0		SkipGNN	P@500	GNN	0.0016	0.000843274		SkipGNN	P@500	GNN	0	0
SPC	AUPRC	Embedding	0.000177171	0.000105776		SPC	AUPRC	Embedding	7.33965e-05	0.000107823		SPC	AUPRC	Embedding	0.000223381	0.000201789		SPC	AUPRC	Embedding	7.85614e-05	2.58005e-06		SPC	AUPRC	Embedding	0.00838776	0.00588087		SPC	AUPRC	Embedding	0.00313726	3.65672e-05
SPC	AUROC	Embedding	0.660001	0.0894733		SPC	AUROC	Embedding	0.488933	0.0546661		SPC	AUROC	Embedding	0.547263	0.0479347		SPC	AUROC	Embedding	0.496286	0.00528854		SPC	AUROC	Embedding	0.805834	0.132626		SPC	AUROC	Embedding	0.838062	0.000601771
SPC	NDCG	Embedding	0.519388	0.226488		SPC	NDCG	Embedding	0.697739	0.186918		SPC	NDCG	Embedding	0.548342	0.230408		SPC	NDCG	Embedding	0.433965	0.000881567		SPC	NDCG	Embedding	0.711736	0.184874		SPC	NDCG	Embedding	0.616601	0.000319146
SPC	P@500	Embedding	0.004	0.00249444		SPC	P@500	Embedding	0.1008	0.205807		SPC	P@500	Embedding	0.2396	0.303007		SPC	P@500	Embedding	0	0		SPC	P@500	Embedding	0.0102	0.00835065		SPC	P@500	Embedding	0	0

## Sheet: Fig.4
Degree_diff	Method	Degree	Probability
5	RNM	1	0.258462
137	RNM	2	0.132858
154	RNM	3	0.0859526
127	RNM	4	0.0609284
155	RNM	5	0.0472679
177	RNM	6	0.0409816
192	RNM	7	0.0301015
195	RNM	8	0.0220019
157	RNM	9	0.0269584
169	RNM	10	0.0181335
199	RNM	11	0.0172872
139	RNM	12	0.0159574
128	RNM	13	0.0137814
139	RNM	14	0.0149903
153	RNM	15	0.0112427
140	RNM	16	0.00906673
173	RNM	17	0.00785783
123	RNM	18	0.0105174
197	RNM	19	0.00749516
202	RNM	20	0.00689072
202	RNM	21	0.00616538
141	RNM	22	0.00556093
131	RNM	23	0.00628627
181	RNM	24	0.00459381
114	RNM	25	0.00483559
196	RNM	26	0.0047147
186	RNM	27	0.00544004
59	RNM	28	0.00398936
4	RNM	29	0.00435203
168	RNM	30	0.00398936
216	RNM	31	0.00495648
189	RNM	32	0.00290135
180	RNM	33	0.00253868
286	RNM	34	0.00362669
142	RNM	35	0.00290135
114	RNM	36	0.0035058
237	RNM	37	0.00398936
10	RNM	38	0.00193424
240	RNM	39	0.00253868
39	RNM	40	0.00326402
264	RNM	41	0.00278046
168	RNM	42	0.00241779
136	RNM	43	0.000967118
79	RNM	44	0.00290135
166	RNM	45	0.00205513
79	RNM	46	0.00241779
87	RNM	47	0.00217602
80	RNM	48	0.00145068
69	RNM	49	0.00205513
194	RNM	50	0.000967118
63	RNM	51	0.00145068
41	RNM	52	0.00157157
156	RNM	53	0.00181335
118	RNM	54	0.00145068
148	RNM	55	0.00181335
71	RNM	56	0.00157157
151	RNM	57	0.00181335
41	RNM	58	0.00108801
167	RNM	59	0.00145068
201	RNM	60	0.0012089
94	RNM	61	0.00169246
82	RNM	62	0.00132979
32	RNM	63	0.0012089
125	RNM	64	0.000967118
200	RNM	65	0.000725338
29	RNM	66	0.00108801
135	RNM	67	0.0012089
20	RNM	68	0.0012089
2	RNM	69	0.0012089
148	RNM	70	0.000967118
157	RNM	71	0.000967118
111	RNM	72	0.000967118
22	RNM	73	0.000483559
130	RNM	74	0.000967118
130	RNM	75	0.000725338
36	RNM	76	0.00108801
177	RNM	77	0.000483559
8	RNM	78	0.000241779
93	RNM	79	0.000725338
164	RNM	80	0.00132979
122	RNM	81	0.00012089
84	RNM	82	0.000483559
121	RNM	83	0.00012089
132	RNM	84	0.000483559
169	RNM	85	0.000725338
73	RNM	86	0.000362669
141	RNM	87	0.000604449
32	RNM	88	0.000483559
111	RNM	89	0.000483559
86	RNM	90	0.000604449
92	RNM	91	0.000725338
93	RNM	92	0.000725338
104	RNM	93	0.000362669
86	RNM	94	0.00012089
33	RNM	95	0.000725338
169	RNM	96	0.000846228
12	RNM	97	0.00012089
5	RNM	98	0.00012089
82	RNM	99	0.00012089
278	RNM	100	0.000483559
97	RNM	101	0.000483559
61	RNM	102	0.000483559
194	RNM	103	0.000241779
45	RNM	104	0.000362669
140	RNM	105	0.000846228
119	RNM	106	0.000362669
126	RNM	107	0.00012089
97	RNM	108	0.000483559
172	RNM	109	0.000362669
35	RNM	110	0.00012089
165	RNM	111	0.000362669
265	RNM	112	0.00012089
11	RNM	113	0.000362669
270	RNM	114	0.00012089
267	RNM	115	0.000241779
155	RNM	116	0.000241779
149	RNM	117	0.000241779
210	RNM	119	0.000241779
3	RNM	120	0.000241779
90	RNM	122	0.000241779
2	RNM	124	0.00012089
35	RNM	125	0.000483559
97	RNM	126	0.000241779
84	RNM	127	0.00012089
62	RNM	128	0.00012089
163	RNM	129	0.000362669
138	RNM	130	0.00012089
4	RNM	131	0.00012089
71	RNM	132	0.00012089
160	RNM	135	0.00012089
21	RNM	139	0.00012089
74	RNM	141	0.000241779
191	RNM	142	0.00012089
11	RNM	143	0.000483559
100	RNM	144	0.00012089
131	RNM	145	0.000362669
85	RNM	146	0.00012089
162	RNM	148	0.00012089
132	RNM	149	0.00012089
117	RNM	151	0.000362669
85	RNM	159	0.00012089
111	RNM	160	0.000241779
93	RNM	165	0.000241779
41	RNM	166	0.00012089
154	RNM	167	0.00012089
105	RNM	174	0.000241779
114	RNM	177	0.00012089
46	RNM	178	0.00012089
137	RNM	184	0.00012089
76	RNM	187	0.00012089
205	RNM	189	0.000241779
49	RNM	191	0.00012089
49	RNM	195	0.00012089
28	RNM	197	0.00012089
90	RNM	206	0.00012089
105	RNM	209	0.00012089
49	RNM	215	0.00012089
136	RNM	218	0.00012089
63	RNM	221	0.00012089
72	RNM	223	0.000241779
115	RNM	231	0.00012089
123	RNM	233	0.00012089
97	RNM	246	0.00012089
190	RNM	254	0.00012089
213	RNM	258	0.00012089
15	RNM	263	0.00012089
56	RNM	264	0.00012089
199	RNM	269	0.00012089
40	RNM	292	0.00012089
48	RNM	296	0.00012089
138	RNM	304	0.00012089
52	RNM	313	0.00012089
163	RNM	320	0.00012089
75	RNM	321	0.00012089
72	RNM	498	0.00012089
258	RNM	500	0.00012089
47	RNM
267	RNM
100	RNM
143	RNM
89	RNM
34	RNM
34	RNM
155	RNM
192	RNM
101	RNM
220	RNM
62	RNM
108	RNM
195	RNM
166	RNM
68	RNM
75	RNM
204	RNM
42	RNM
48	RNM
92	RNM
198	RNM
56	RNM
35	RNM
249	RNM
109	RNM
60	RNM
114	RNM
159	RNM
35	RNM
75	RNM
16	RNM
175	RNM
59	RNM
204	RNM
104	RNM
34	RNM
52	RNM
32	RNM
24	RNM
29	RNM
91	RNM
2	RNM
35	RNM
112	RNM
73	RNM
107	RNM
202	RNM
39	RNM
100	RNM
183	RNM
18	RNM
43	RNM
146	RNM
169	RNM
149	RNM
240	RNM
52	RNM
94	RNM
45	RNM
90	RNM
59	RNM
195	RNM
161	RNM
142	RNM
48	RNM
42	RNM
18	RNM
50	RNM
203	RNM
207	RNM
33	RNM
15	RNM
114	RNM
112	RNM
91	RNM
109	RNM
65	RNM
277	RNM
25	RNM
2	RNM
190	RNM
35	RNM
50	RNM
90	RNM
76	RNM
89	RNM
20	RNM
101	RNM
0	RNM
25	RNM
147	RNM
41	RNM
190	RNM
49	RNM
199	RNM
114	RNM
34	RNM
15	RNM
43	RNM
254	RNM
45	RNM
58	RNM
33	RNM
146	RNM
77	RNM
88	RNM
168	RNM
48	RNM
180	RNM
100	RNM
164	RNM
251	RNM
22	RNM
86	RNM
36	RNM
17	RNM
42	RNM
99	RNM
150	RNM
119	RNM
206	RNM
3	RNM
8	RNM
53	RNM
140	RNM
2	RNM
35	RNM
66	RNM
24	RNM
77	RNM
80	RNM
249	RNM
66	RNM
200	RNM
85	RNM
44	RNM
92	RNM
172	RNM
168	RNM
133	RNM
9	RNM
202	RNM
120	RNM
24	RNM
83	RNM
21	RNM
126	RNM
64	RNM
74	RNM
96	RNM
250	RNM
51	RNM
55	RNM
243	RNM
36	RNM
47	RNM
225	RNM
197	RNM
160	RNM
91	RNM
110	RNM
79	RNM
23	RNM
202	RNM
33	RNM
92	RNM
45	RNM
186	RNM
83	RNM
200	RNM
0	RNM
88	RNM
73	RNM
22	RNM
200	RNM
212	RNM
204	RNM
94	RNM
180	RNM
35	RNM
14	RNM
115	RNM
92	RNM
83	RNM
66	RNM
24	RNM
77	RNM
104	RNM
91	RNM
258	RNM
91	RNM
204	RNM
16	RNM
6	RNM
156	RNM
99	RNM
47	RNM
51	RNM
35	RNM
16	RNM
33	RNM
106	RNM
170	RNM
62	RNM
68	RNM
37	RNM
30	RNM
68	RNM
67	RNM
7	RNM
92	RNM
50	RNM
171	RNM
164	RNM
44	RNM
54	RNM
1	RNM
276	RNM
3	RNM
19	RNM
188	RNM
1	RNM
5	RNM
117	RNM
1	RNM
163	RNM
158	RNM
46	RNM
65	RNM
52	RNM
39	RNM
108	RNM
108	RNM
119	RNM
37	RNM
32	RNM
80	RNM
119	RNM
242	RNM
115	RNM
82	RNM
54	RNM
38	RNM
89	RNM
47	RNM
45	RNM
188	RNM
201	RNM
68	RNM
175	RNM
211	RNM
63	RNM
4	RNM
42	RNM
273	RNM
64	RNM
56	RNM
68	RNM
30	RNM
117	RNM
43	RNM
82	RNM
134	RNM
18	RNM
43	RNM
68	RNM
230	RNM
97	RNM
119	RNM
98	RNM
12	RNM
45	RNM
172	RNM
60	RNM
275	RNM
243	RNM
21	RNM
47	RNM
105	RNM
154	RNM
168	RNM
22	RNM
209	RNM
112	RNM
92	RNM
117	RNM
18	RNM
48	RNM
56	RNM
5	RNM
1	RNM
65	RNM
40	RNM
195	RNM
98	RNM
78	RNM
20	RNM
27	RNM
17	RNM
60	RNM
61	RNM
64	RNM
169	RNM
21	RNM
62	RNM
23	RNM
204	RNM
29	RNM
4	RNM
68	RNM
121	RNM
36	RNM
30	RNM
125	RNM
67	RNM
183	RNM
57	RNM
189	RNM
160	RNM
22	RNM
162	RNM
50	RNM
144	RNM
19	DNN+node2vec
0	DNN+node2vec
2	DNN+node2vec
0	DNN+node2vec
3	DNN+node2vec
1	DNN+node2vec
1	DNN+node2vec
2	DNN+node2vec
1	DNN+node2vec
2	DNN+node2vec
2	DNN+node2vec
1	DNN+node2vec
1	DNN+node2vec
2	DNN+node2vec
3	DNN+node2vec
3	DNN+node2vec
5	DNN+node2vec
1	DNN+node2vec
1	DNN+node2vec
2	DNN+node2vec
3	DNN+node2vec
38	DNN+node2vec
2	DNN+node2vec
2	DNN+node2vec
3	DNN+node2vec
3	DNN+node2vec
11	DNN+node2vec
1	DNN+node2vec
3	DNN+node2vec
20	DNN+node2vec
3	DNN+node2vec
3	DNN+node2vec
2	DNN+node2vec
3	DNN+node2vec
3	DNN+node2vec
1	DNN+node2vec
3	DNN+node2vec
3	DNN+node2vec
3	DNN+node2vec
3	DNN+node2vec
3	DNN+node2vec
1	DNN+node2vec
2	DNN+node2vec
0	DNN+node2vec
3	DNN+node2vec
2	DNN+node2vec
3	DNN+node2vec
3	DNN+node2vec
13	DNN+node2vec
2	DNN+node2vec
3	DNN+node2vec
3	DNN+node2vec
3	DNN+node2vec
3	DNN+node2vec
19	DNN+node2vec
5	DNN+node2vec
3	DNN+node2vec
6	DNN+node2vec
3	DNN+node2vec
3	DNN+node2vec
3	DNN+node2vec
5	DNN+node2vec
3	DNN+node2vec
34	DNN+node2vec
2	DNN+node2vec
6	DNN+node2vec
31	DNN+node2vec
3	DNN+node2vec
2	DNN+node2vec
3	DNN+node2vec
3	DNN+node2vec
4	DNN+node2vec
0	DNN+node2vec
3	DNN+node2vec
3	DNN+node2vec
3	DNN+node2vec
3	DNN+node2vec
3	DNN+node2vec
1	DNN+node2vec
1	DNN+node2vec
1	DNN+node2vec
3	DNN+node2vec
3	DNN+node2vec
0	DNN+node2vec
3	DNN+node2vec
3	DNN+node2vec
3	DNN+node2vec
0	DNN+node2vec
1	DNN+node2vec
3	DNN+node2vec
3	DNN+node2vec
0	DNN+node2vec
16	DNN+node2vec
20	DNN+node2vec
1	DNN+node2vec
2	DNN+node2vec
6	DNN+node2vec
2	DNN+node2vec
1	DNN+node2vec
3	DNN+node2vec
0	DNN+node2vec
1	DNN+node2vec
3	DNN+node2vec
1	DNN+node2vec
1	DNN+node2vec
0	DNN+node2vec
4	DNN+node2vec
1	DNN+node2vec
9	DNN+node2vec
7	DNN+node2vec
1	DNN+node2vec
14	DNN+node2vec
0	DNN+node2vec
1	DNN+node2vec
2	DNN+node2vec
0	DNN+node2vec
4	DNN+node2vec
19	DNN+node2vec
0	DNN+node2vec
34	DNN+node2vec
0	DNN+node2vec
1	DNN+node2vec
2	DNN+node2vec
14	DNN+node2vec
20	DNN+node2vec
3	DNN+node2vec
1	DNN+node2vec
1	DNN+node2vec
1	DNN+node2vec
2	DNN+node2vec
0	DNN+node2vec
2	DNN+node2vec
0	DNN+node2vec
0	DNN+node2vec
25	DNN+node2vec
7	DNN+node2vec
2	DNN+node2vec
2	DNN+node2vec
6	DNN+node2vec
0	DNN+node2vec
1	DNN+node2vec
3	DNN+node2vec
8	DNN+node2vec
3	DNN+node2vec
1	DNN+node2vec
2	DNN+node2vec
0	DNN+node2vec
2	DNN+node2vec
3	DNN+node2vec
1	DNN+node2vec
2	DNN+node2vec
1	DNN+node2vec
3	DNN+node2vec
2	DNN+node2vec
3	DNN+node2vec
1	DNN+node2vec
1	DNN+node2vec
12	DNN+node2vec
0	DNN+node2vec
0	DNN+node2vec
5	DNN+node2vec
1	DNN+node2vec
11	DNN+node2vec
1	DNN+node2vec
1	DNN+node2vec
0	DNN+node2vec
0	DNN+node2vec
3	DNN+node2vec
2	DNN+node2vec
0	DNN+node2vec
1	DNN+node2vec
7	DNN+node2vec
7	DNN+node2vec
0	DNN+node2vec
4	DNN+node2vec
2	DNN+node2vec
0	DNN+node2vec
3	DNN+node2vec
3	DNN+node2vec
1	DNN+node2vec
0	DNN+node2vec
0	DNN+node2vec
2	DNN+node2vec
1	DNN+node2vec
2	DNN+node2vec
2	DNN+node2vec
2	DNN+node2vec
3	DNN+node2vec
2	DNN+node2vec
1	DNN+node2vec
2	DNN+node2vec
4	DNN+node2vec
2	DNN+node2vec
2	DNN+node2vec
1	DNN+node2vec
2	DNN+node2vec
2	DNN+node2vec
2	DNN+node2vec
0	DNN+node2vec
1	DNN+node2vec
0	DNN+node2vec
2	DNN+node2vec
2	DNN+node2vec
1	DNN+node2vec
2	DNN+node2vec
1	DNN+node2vec
0	DNN+node2vec
2	DNN+node2vec
1	DNN+node2vec
2	DNN+node2vec
2	DNN+node2vec
1	DNN+node2vec
2	DNN+node2vec
2	DNN+node2vec
2	DNN+node2vec
2	DNN+node2vec
3	DNN+node2vec
1	DNN+node2vec
10	DNN+node2vec
2	DNN+node2vec
2	DNN+node2vec
2	DNN+node2vec
8	DNN+node2vec
2	DNN+node2vec
3	DNN+node2vec
1	DNN+node2vec
0	DNN+node2vec
4	DNN+node2vec
0	DNN+node2vec
57	DNN+node2vec
1	DNN+node2vec
28	DNN+node2vec
1	DNN+node2vec
1	DNN+node2vec
2	DNN+node2vec
0	DNN+node2vec
1	DNN+node2vec
1	DNN+node2vec
1	DNN+node2vec
0	DNN+node2vec
0	DNN+node2vec
4	DNN+node2vec
1	DNN+node2vec
1	DNN+node2vec
1	DNN+node2vec
16	DNN+node2vec
1	DNN+node2vec
1	DNN+node2vec
2	DNN+node2vec
1	DNN+node2vec
2	DNN+node2vec
6	DNN+node2vec
2	DNN+node2vec
1	DNN+node2vec
11	DNN+node2vec
0	DNN+node2vec
2	DNN+node2vec
2	DNN+node2vec
0	DNN+node2vec
0	DNN+node2vec
0	DNN+node2vec
0	DNN+node2vec
1	DNN+node2vec
1	DNN+node2vec
1	DNN+node2vec
1	DNN+node2vec
0	DNN+node2vec
2	DNN+node2vec
2	DNN+node2vec
2	DNN+node2vec
0	DNN+node2vec
1	DNN+node2vec
0	DNN+node2vec
2	DNN+node2vec
2	DNN+node2vec
1	DNN+node2vec
7	DNN+node2vec
2	DNN+node2vec
2	DNN+node2vec
2	DNN+node2vec
1	DNN+node2vec
2	DNN+node2vec
2	DNN+node2vec
2	DNN+node2vec
2	DNN+node2vec
1	DNN+node2vec
2	DNN+node2vec
1	DNN+node2vec
1	DNN+node2vec
0	DNN+node2vec
0	DNN+node2vec
2	DNN+node2vec
6	DNN+node2vec
2	DNN+node2vec
3	DNN+node2vec
2	DNN+node2vec
3	DNN+node2vec
1	DNN+node2vec
2	DNN+node2vec
1	DNN+node2vec
2	DNN+node2vec
1	DNN+node2vec
2	DNN+node2vec
2	DNN+node2vec
3	DNN+node2vec
1	DNN+node2vec
10	DNN+node2vec
1	DNN+node2vec
2	DNN+node2vec
1	DNN+node2vec
2	DNN+node2vec
2	DNN+node2vec
2	DNN+node2vec
0	DNN+node2vec
1	DNN+node2vec
2	DNN+node2vec
0	DNN+node2vec
1	DNN+node2vec
1	DNN+node2vec
2	DNN+node2vec
1	DNN+node2vec
3	DNN+node2vec
1	DNN+node2vec
2	DNN+node2vec
2	DNN+node2vec
1	DNN+node2vec
2	DNN+node2vec
2	DNN+node2vec
1	DNN+node2vec
2	DNN+node2vec
1	DNN+node2vec
1	DNN+node2vec
2	DNN+node2vec
2	DNN+node2vec
0	DNN+node2vec
1	DNN+node2vec
1	DNN+node2vec
1	DNN+node2vec
1	DNN+node2vec
1	DNN+node2vec
1	DNN+node2vec
2	DNN+node2vec
2	DNN+node2vec
2	DNN+node2vec
1	DNN+node2vec
9	DNN+node2vec
2	DNN+node2vec
2	DNN+node2vec
2	DNN+node2vec
2	DNN+node2vec
13	DNN+node2vec
2	DNN+node2vec
1	DNN+node2vec
1	DNN+node2vec
2	DNN+node2vec
1	DNN+node2vec
0	DNN+node2vec
36	DNN+node2vec
57	DNN+node2vec
1	DNN+node2vec
9	DNN+node2vec
1	DNN+node2vec
9	DNN+node2vec
8	DNN+node2vec
23	DNN+node2vec
0	DNN+node2vec
41	DNN+node2vec
40	DNN+node2vec
6	DNN+node2vec
131	DNN+node2vec
3	DNN+node2vec
1	DNN+node2vec
0	DNN+node2vec
2	DNN+node2vec
1	DNN+node2vec
5	DNN+node2vec
28	DNN+node2vec
8	DNN+node2vec
1	DNN+node2vec
5	DNN+node2vec
1	DNN+node2vec
0	DNN+node2vec
0	DNN+node2vec
0	DNN+node2vec
1	DNN+node2vec
3	DNN+node2vec
19	DNN+node2vec
0	DNN+node2vec
26	DNN+node2vec
126	DNN+node2vec
0	DNN+node2vec
1	DNN+node2vec
3	DNN+node2vec
92	DNN+node2vec
1	DNN+node2vec
59	DNN+node2vec
13	DNN+node2vec
9	DNN+node2vec
5	DNN+node2vec
2	DNN+node2vec
0	DNN+node2vec
3	DNN+node2vec
128	DNN+node2vec
0	DNN+node2vec
4	DNN+node2vec
2	DNN+node2vec
0	DNN+node2vec
2	DNN+node2vec
1	DNN+node2vec
0	DNN+node2vec
14	DNN+node2vec
2	DNN+node2vec
0	DNN+node2vec
1	DNN+node2vec
1	DNN+node2vec
12	DNN+node2vec
24	DNN+node2vec
0	DNN+node2vec
0	DNN+node2vec
2	DNN+node2vec
1	DNN+node2vec
0	DNN+node2vec
12	DNN+node2vec
2	DNN+node2vec
1	DNN+node2vec
1	DNN+node2vec
8	DNN+node2vec
0	DNN+node2vec
2	DNN+node2vec
2	DNN+node2vec
0	DNN+node2vec
18	DNN+node2vec
10	DNN+node2vec
0	DNN+node2vec
1	DNN+node2vec
8	DNN+node2vec
2	DNN+node2vec
3	DNN+node2vec
37	DNN+node2vec
13	DNN+node2vec
3	DNN+node2vec
2	DNN+node2vec
0	DNN+node2vec
124	DNN+node2vec
0	DNN+node2vec
2	DNN+node2vec
4	DNN+node2vec
0	DNN+node2vec
0	DNN+node2vec
0	DNN+node2vec
3	DNN+node2vec
28	DNN+node2vec
0	DNN+node2vec
0	DNN+node2vec
4	DNN+node2vec
15	DNN+node2vec
0	DNN+node2vec
0	DNN+node2vec
0	DNN+node2vec
1	DNN+node2vec
0	DNN+node2vec
1	DNN+node2vec
0	DNN+node2vec
1	DNN+node2vec
12	DNN+node2vec
0	DNN+node2vec
0	DNN+node2vec
0	DNN+node2vec
15	DNN+node2vec
1	DNN+node2vec
64	DNN+node2vec
3	DNN+node2vec
0	DNN+node2vec
1	DNN+node2vec
0	DNN+node2vec
11	DNN+node2vec
8	DNN+node2vec
2	DNN+node2vec
1	DNN+node2vec
10	DNN+node2vec
100	DNN+node2vec
0	DNN+node2vec
1	DNN+node2vec
2	DNN+node2vec
5	DNN+node2vec
94	DNN+node2vec
0	DNN+node2vec
0	DNN+node2vec
71	DNN+node2vec
79	DNN+node2vec
2	DNN+node2vec
2	DNN+node2vec
0	DNN+node2vec
0	DNN+node2vec
5	DNN+node2vec
0	DNN+node2vec
44	DNN+node2vec
6	DNN+node2vec
1	DNN+node2vec
0	DNN+node2vec
0	WGAN
0	WGAN
0	WGAN
0	WGAN
0	WGAN
0	WGAN
0	WGAN
0	WGAN
0	WGAN
0	WGAN
0	WGAN
0	WGAN
0	WGAN
0	WGAN
0	WGAN
0	WGAN
0	WGAN
0	WGAN
0	WGAN
0	WGAN
0	WGAN
0	WGAN
0	WGAN
0	WGAN
0	WGAN
0	WGAN
0	WGAN
0	WGAN
0	WGAN
0	WGAN
0	WGAN
0	WGAN
0	WGAN
0	WGAN
0	WGAN
0	WGAN
0	WGAN
0	WGAN
0	WGAN
0	WGAN
0	WGAN
0	WGAN
0	WGAN
0	WGAN
0	WGAN
0	WGAN
0	WGAN
0	WGAN
0	WGAN
0	WGAN
0	WGAN
0	WGAN
0	WGAN
0	WGAN
0	WGAN
0	WGAN
0	WGAN
0	WGAN
0	WGAN
0	WGAN
0	WGAN
0	WGAN
0	WGAN
0	WGAN
0	WGAN
0	WGAN
0	WGAN
0	WGAN
0	WGAN
0	WGAN
0	WGAN
0	WGAN
0	WGAN
0	WGAN
0	WGAN
0	WGAN
0	WGAN
0	WGAN
0	WGAN
0	WGAN
0	WGAN
0	WGAN
0	WGAN
0	WGAN
0	WGAN
0	WGAN
0	WGAN
0	WGAN
0	WGAN
0	WGAN
0	WGAN
0	WGAN
0	WGAN
0	WGAN
0	WGAN
0	WGAN
0	WGAN
0	WGAN
0	WGAN
0	WGAN
0	WGAN
0	WGAN
0	WGAN
0	WGAN
0	WGAN
0	WGAN
0	WGAN
0	WGAN
0	WGAN
0	WGAN
0	WGAN
0	WGAN
0	WGAN
0	WGAN
0	WGAN
0	WGAN
0	WGAN
0	WGAN
0	WGAN
0	WGAN
0	WGAN
0	WGAN
0	WGAN
0	WGAN
0	WGAN
0	WGAN
0	WGAN
0	WGAN
0	WGAN
0	WGAN
0	WGAN
0	WGAN
0	WGAN
0	WGAN
0	WGAN
0	WGAN
0	WGAN
0	WGAN
0	WGAN
0	WGAN
0	WGAN
0	WGAN
0	WGAN
0	WGAN
0	WGAN
0	WGAN
0	WGAN
0	WGAN
0	WGAN
0	WGAN
0	WGAN
0	WGAN
0	WGAN
0	WGAN
0	WGAN
0	WGAN
0	WGAN
0	WGAN
0	WGAN
0	WGAN
0	WGAN
0	WGAN
0	WGAN
0	WGAN
0	WGAN
0	WGAN
0	WGAN
0	WGAN
0	WGAN
0	WGAN
0	WGAN
0	WGAN
0	WGAN
0	WGAN
0	WGAN
0	WGAN
0	WGAN
0	WGAN
0	WGAN
0	WGAN
0	WGAN
0	WGAN
0	WGAN
0	WGAN
0	WGAN
0	WGAN
0	WGAN
0	WGAN
0	WGAN
0	WGAN
0	WGAN
0	WGAN
0	WGAN
0	WGAN
0	WGAN
0	WGAN
0	WGAN
0	WGAN
0	WGAN
0	WGAN
0	WGAN
0	WGAN
0	WGAN
0	WGAN
0	WGAN
0	WGAN
0	WGAN
0	WGAN
0	WGAN
0	WGAN
0	WGAN
0	WGAN
0	WGAN
0	WGAN
0	WGAN
0	WGAN
0	WGAN
0	WGAN
0	WGAN
0	WGAN
0	WGAN
0	WGAN
0	WGAN
0	WGAN
0	WGAN
0	WGAN
0	WGAN
0	WGAN
0	WGAN
0	WGAN
0	WGAN
0	WGAN
0	WGAN
0	WGAN
0	WGAN
0	WGAN
0	WGAN
0	WGAN
0	WGAN
0	WGAN
0	WGAN
0	WGAN
0	WGAN
0	WGAN
0	WGAN
0	WGAN
0	WGAN
0	WGAN
0	WGAN
0	WGAN
0	WGAN
0	WGAN
0	WGAN
0	WGAN
0	WGAN
0	WGAN
0	WGAN
0	WGAN
0	WGAN
0	WGAN
0	WGAN
0	WGAN
0	WGAN
0	WGAN
0	WGAN
0	WGAN
0	WGAN
0	WGAN
0	WGAN
0	WGAN
0	WGAN
0	WGAN
0	WGAN
0	WGAN
0	WGAN
0	WGAN
0	WGAN
0	WGAN
0	WGAN
0	WGAN
0	WGAN
0	WGAN
0	WGAN
0	WGAN
0	WGAN
0	WGAN
0	WGAN
0	WGAN
0	WGAN
0	WGAN
0	WGAN
0	WGAN
0	WGAN
0	WGAN
0	WGAN
0	WGAN
0	WGAN
0	WGAN
0	WGAN
0	WGAN
0	WGAN
0	WGAN
0	WGAN
0	WGAN
0	WGAN
0	WGAN
0	WGAN
0	WGAN
0	WGAN
0	WGAN
0	WGAN
0	WGAN
0	WGAN
0	WGAN
0	WGAN
0	WGAN
0	WGAN
0	WGAN
0	WGAN
0	WGAN
0	WGAN
0	WGAN
0	WGAN
0	WGAN
0	WGAN
0	WGAN
0	WGAN
0	WGAN
0	WGAN
0	WGAN
0	WGAN
0	WGAN
0	WGAN
0	WGAN
0	WGAN
0	WGAN
0	WGAN
0	WGAN
0	WGAN
0	WGAN
0	WGAN
0	WGAN
0	WGAN
0	WGAN
0	WGAN
74	WGAN
0	WGAN
0	WGAN
0	WGAN
0	WGAN
0	WGAN
0	WGAN
0	WGAN
0	WGAN
0	WGAN
0	WGAN
0	WGAN
0	WGAN
0	WGAN
0	WGAN
0	WGAN
0	WGAN
0	WGAN
0	WGAN
0	WGAN
0	WGAN
0	WGAN
0	WGAN
0	WGAN
0	WGAN
0	WGAN
0	WGAN
0	WGAN
0	WGAN
0	WGAN
0	WGAN
0	WGAN
0	WGAN
0	WGAN
0	WGAN
0	WGAN
0	WGAN
0	WGAN
0	WGAN
0	WGAN
0	WGAN
0	WGAN
0	WGAN
0	WGAN
0	WGAN
0	WGAN
0	WGAN
0	WGAN
0	WGAN
0	WGAN
0	WGAN
0	WGAN
0	WGAN
0	WGAN
0	WGAN
0	WGAN
0	WGAN
0	WGAN
0	WGAN
0	WGAN
0	WGAN
0	WGAN
0	WGAN
0	WGAN
0	WGAN
0	WGAN
0	WGAN
0	WGAN
0	WGAN
0	WGAN
0	WGAN
0	WGAN
0	WGAN
0	WGAN
0	WGAN
0	WGAN
0	WGAN
0	WGAN
0	WGAN
0	WGAN
0	WGAN
0	WGAN
0	WGAN
7	WGAN
0	WGAN
0	WGAN
0	WGAN
0	WGAN
0	WGAN
0	WGAN
0	WGAN
23	WGAN
0	WGAN
0	WGAN
0	WGAN
0	WGAN
0	WGAN
0	WGAN
0	WGAN
0	WGAN
0	WGAN
289	WGAN
0	WGAN
0	WGAN
0	WGAN
0	WGAN
0	WGAN
0	WGAN
0	WGAN
0	WGAN
233	WGAN
0	WGAN
0	WGAN
0	WGAN
0	WGAN
0	WGAN
0	WGAN
0	WGAN
0	WGAN
0	WGAN
0	WGAN
0	WGAN
0	WGAN
0	WGAN
0	WGAN
0	WGAN
0	WGAN
0	WGAN
0	WGAN
0	WGAN
0	WGAN
0	WGAN
0	WGAN
0	WGAN
0	WGAN
0	WGAN
0	WGAN
0	WGAN
0	WGAN
0	WGAN
0	WGAN
0	WGAN
0	WGAN
0	WGAN
0	WGAN
0	WGAN
0	WGAN
0	WGAN
0	WGAN
0	WGAN
0	WGAN
0	WGAN
0	WGAN
0	WGAN
0	WGAN
25	MPS (B&T)
6	MPS (B&T)
50	MPS (B&T)
20	MPS (B&T)
24	MPS (B&T)
9	MPS (B&T)
30	MPS (B&T)
57	MPS (B&T)
35	MPS (B&T)
37	MPS (B&T)
38	MPS (B&T)
47	MPS (B&T)
47	MPS (B&T)
45	MPS (B&T)
55	MPS (B&T)
202	MPS (B&T)
25	MPS (B&T)
20	MPS (B&T)
10	MPS (B&T)
97	MPS (B&T)
24	MPS (B&T)
27	MPS (B&T)
26	MPS (B&T)
31	MPS (B&T)
24	MPS (B&T)
28	MPS (B&T)
18	MPS (B&T)
8	MPS (B&T)
5	MPS (B&T)
116	MPS (B&T)
10	MPS (B&T)
12	MPS (B&T)
1	MPS (B&T)
32	MPS (B&T)
11	MPS (B&T)
8	MPS (B&T)
4	MPS (B&T)
31	MPS (B&T)
14	MPS (B&T)
11	MPS (B&T)
13	MPS (B&T)
18	MPS (B&T)
9	MPS (B&T)
1	MPS (B&T)
6	MPS (B&T)
5	MPS (B&T)
2	MPS (B&T)
256	MPS (B&T)
122	MPS (B&T)
88	MPS (B&T)
49	MPS (B&T)
2	MPS (B&T)
13	MPS (B&T)
30	MPS (B&T)
31	MPS (B&T)
37	MPS (B&T)
35	MPS (B&T)
34	MPS (B&T)
13	MPS (B&T)
29	MPS (B&T)
36	MPS (B&T)
28	MPS (B&T)
12	MPS (B&T)
24	MPS (B&T)
20	MPS (B&T)
233	MPS (B&T)
239	MPS (B&T)
244	MPS (B&T)
213	MPS (B&T)
234	MPS (B&T)
250	MPS (B&T)
241	MPS (B&T)
247	MPS (B&T)
40	MPS (B&T)
13	MPS (B&T)
50	MPS (B&T)
41	MPS (B&T)
47	MPS (B&T)
31	MPS (B&T)
33	MPS (B&T)
15	MPS (B&T)
15	MPS (B&T)
9	MPS (B&T)
7	MPS (B&T)
0	MPS (B&T)
110	MPS (B&T)
117	MPS (B&T)
114	MPS (B&T)
2	MPS (B&T)
7	MPS (B&T)
148	MPS (B&T)
144	MPS (B&T)
155	MPS (B&T)
148	MPS (B&T)
73	MPS (B&T)
64	MPS (B&T)
71	MPS (B&T)
62	MPS (B&T)
59	MPS (B&T)
77	MPS (B&T)
54	MPS (B&T)
44	MPS (B&T)
5	MPS (B&T)
27	MPS (B&T)
29	MPS (B&T)
11	MPS (B&T)
35	MPS (B&T)
4	MPS (B&T)
18	MPS (B&T)
22	MPS (B&T)
6	MPS (B&T)
24	MPS (B&T)
9	MPS (B&T)
3	MPS (B&T)
1	MPS (B&T)
13	MPS (B&T)
15	MPS (B&T)
31	MPS (B&T)
36	MPS (B&T)
34	MPS (B&T)
44	MPS (B&T)
14	MPS (B&T)
12	MPS (B&T)
20	MPS (B&T)
14	MPS (B&T)
5	MPS (B&T)
7	MPS (B&T)
13	MPS (B&T)
17	MPS (B&T)
22	MPS (B&T)
25	MPS (B&T)
1	MPS (B&T)
14	MPS (B&T)
5	MPS (B&T)
34	MPS (B&T)
31	MPS (B&T)
32	MPS (B&T)
6	MPS (B&T)
1	MPS (B&T)
3	MPS (B&T)
75	MPS (B&T)
17	MPS (B&T)
21	MPS (B&T)
11	MPS (B&T)
8	MPS (B&T)
19	MPS (B&T)
12	MPS (B&T)
27	MPS (B&T)
10	MPS (B&T)
18	MPS (B&T)
27	MPS (B&T)
20	MPS (B&T)
28	MPS (B&T)
0	MPS (B&T)
25	MPS (B&T)
11	MPS (B&T)
10	MPS (B&T)
1	MPS (B&T)
5	MPS (B&T)
8	MPS (B&T)
31	MPS (B&T)
2	MPS (B&T)
4	MPS (B&T)
8	MPS (B&T)
94	MPS (B&T)
107	MPS (B&T)
69	MPS (B&T)
100	MPS (B&T)
39	MPS (B&T)
3	MPS (B&T)
1	MPS (B&T)
1	MPS (B&T)
4	MPS (B&T)
4	MPS (B&T)
94	MPS (B&T)
3	MPS (B&T)
7	MPS (B&T)
93	MPS (B&T)
18	MPS (B&T)
92	MPS (B&T)
102	MPS (B&T)
52	MPS (B&T)
5	MPS (B&T)
42	MPS (B&T)
17	MPS (B&T)
18	MPS (B&T)
35	MPS (B&T)
28	MPS (B&T)
41	MPS (B&T)
38	MPS (B&T)
20	MPS (B&T)
122	MPS (B&T)
24	MPS (B&T)
3	MPS (B&T)
21	MPS (B&T)
1	MPS (B&T)
38	MPS (B&T)
31	MPS (B&T)
36	MPS (B&T)
48	MPS (B&T)
6	MPS (B&T)
25	MPS (B&T)
1	MPS (B&T)
3	MPS (B&T)
24	MPS (B&T)
5	MPS (B&T)
137	MPS (B&T)
2	MPS (B&T)
9	MPS (B&T)
10	MPS (B&T)
2	MPS (B&T)
2	MPS (B&T)
14	MPS (B&T)
130	MPS (B&T)
86	MPS (B&T)
13	MPS (B&T)
100	MPS (B&T)
37	MPS (B&T)
2	MPS (B&T)
8	MPS (B&T)
12	MPS (B&T)
15	MPS (B&T)
23	MPS (B&T)
76	MPS (B&T)
23	MPS (B&T)
37	MPS (B&T)
39	MPS (B&T)
10	MPS (B&T)
96	MPS (B&T)
2	MPS (B&T)
11	MPS (B&T)
19	MPS (B&T)
16	MPS (B&T)
46	MPS (B&T)
2	MPS (B&T)
36	MPS (B&T)
5	MPS (B&T)
5	MPS (B&T)
16	MPS (B&T)
91	MPS (B&T)
7	MPS (B&T)
0	MPS (B&T)
8	MPS (B&T)
14	MPS (B&T)
128	MPS (B&T)
5	MPS (B&T)
15	MPS (B&T)
9	MPS (B&T)
58	MPS (B&T)
30	MPS (B&T)
4	MPS (B&T)
41	MPS (B&T)
8	MPS (B&T)
9	MPS (B&T)
14	MPS (B&T)
21	MPS (B&T)
83	MPS (B&T)
104	MPS (B&T)
18	MPS (B&T)
9	MPS (B&T)
12	MPS (B&T)
27	MPS (B&T)
11	MPS (B&T)
21	MPS (B&T)
28	MPS (B&T)
18	MPS (B&T)
5	MPS (B&T)
11	MPS (B&T)
47	MPS (B&T)
21	MPS (B&T)
21	MPS (B&T)
46	MPS (B&T)
41	MPS (B&T)
65	MPS (B&T)
37	MPS (B&T)
7	MPS (B&T)
20	MPS (B&T)
14	MPS (B&T)
18	MPS (B&T)
6	MPS (B&T)
48	MPS (B&T)
58	MPS (B&T)
13	MPS (B&T)
54	MPS (B&T)
68	MPS (B&T)
49	MPS (B&T)
29	MPS (B&T)
4	MPS (B&T)
43	MPS (B&T)
48	MPS (B&T)
20	MPS (B&T)
90	MPS (B&T)
20	MPS (B&T)
32	MPS (B&T)
47	MPS (B&T)
17	MPS (B&T)
33	MPS (B&T)
38	MPS (B&T)
18	MPS (B&T)
2	MPS (B&T)
20	MPS (B&T)
14	MPS (B&T)
15	MPS (B&T)
15	MPS (B&T)
9	MPS (B&T)
30	MPS (B&T)
6	MPS (B&T)
1	MPS (B&T)
32	MPS (B&T)
148	MPS (B&T)
2	MPS (B&T)
17	MPS (B&T)
5	MPS (B&T)
25	MPS (B&T)
4	MPS (B&T)
19	MPS (B&T)
35	MPS (B&T)
5	MPS (B&T)
10	MPS (B&T)
20	MPS (B&T)
182	MPS (B&T)
182	MPS (B&T)
74	MPS (B&T)
49	MPS (B&T)
55	MPS (B&T)
4	MPS (B&T)
15	MPS (B&T)
11	MPS (B&T)
23	MPS (B&T)
19	MPS (B&T)
33	MPS (B&T)
73	MPS (B&T)
5	MPS (B&T)
11	MPS (B&T)
16	MPS (B&T)
68	MPS (B&T)
3	MPS (B&T)
13	MPS (B&T)
43	MPS (B&T)
24	MPS (B&T)
40	MPS (B&T)
22	MPS (B&T)
6	MPS (B&T)
19	MPS (B&T)
50	MPS (B&T)
55	MPS (B&T)
38	MPS (B&T)
25	MPS (B&T)
316	MPS (B&T)
318	MPS (B&T)
259	MPS (B&T)
84	MPS (B&T)
30	MPS (B&T)
7	MPS (B&T)
6	MPS (B&T)
3	MPS (B&T)
7	MPS (B&T)
7	MPS (B&T)
37	MPS (B&T)
25	MPS (B&T)
146	MPS (B&T)
123	MPS (B&T)
122	MPS (B&T)
123	MPS (B&T)
137	MPS (B&T)
114	MPS (B&T)
41	MPS (B&T)
101	MPS (B&T)
15	MPS (B&T)
19	MPS (B&T)
15	MPS (B&T)
27	MPS (B&T)
3	MPS (B&T)
23	MPS (B&T)
21	MPS (B&T)
37	MPS (B&T)
62	MPS (B&T)
21	MPS (B&T)
9	MPS (B&T)
7	MPS (B&T)
12	MPS (B&T)
18	MPS (B&T)
72	MPS (B&T)
45	MPS (B&T)
20	MPS (B&T)
44	MPS (B&T)
43	MPS (B&T)
22	MPS (B&T)
22	MPS (B&T)
38	MPS (B&T)
30	MPS (B&T)
45	MPS (B&T)
107	MPS (B&T)
53	MPS (B&T)
36	MPS (B&T)
6	MPS (B&T)
156	MPS (B&T)
156	MPS (B&T)
48	MPS (B&T)
78	MPS (B&T)
50	MPS (B&T)
113	MPS (B&T)
4	MPS (B&T)
8	MPS (B&T)
18	MPS (B&T)
43	MPS (B&T)
25	MPS (B&T)
58	MPS (B&T)
10	MPS (B&T)
26	MPS (B&T)
1	MPS (B&T)
50	MPS (B&T)
22	MPS (B&T)
11	MPS (B&T)
11	MPS (B&T)
12	MPS (B&T)
12	MPS (B&T)
8	MPS (B&T)
6	MPS (B&T)
22	MPS (B&T)
6	MPS (B&T)
22	MPS (B&T)
17	MPS (B&T)
83	MPS (B&T)
63	MPS (B&T)
68	MPS (B&T)
1	MPS (B&T)
24	MPS (B&T)
4	MPS (B&T)
10	MPS (B&T)
35	MPS (B&T)
48	MPS (B&T)
18	MPS (B&T)
34	MPS (B&T)
39	MPS (B&T)
20	MPS (B&T)
18	MPS (B&T)
34	MPS (B&T)
59	MPS (B&T)
6	MPS (B&T)
15	MPS (B&T)
41	MPS (B&T)
25	MPS (B&T)
0	MPS (B&T)
0	MPS (B&T)
29	MPS (B&T)
14	MPS (B&T)
30	MPS (B&T)
35	MPS (B&T)
5	MPS (B&T)
9	MPS (B&T)
49	MPS (B&T)
12	MPS (B&T)
28	MPS (B&T)
33	MPS (B&T)
3	MPS (B&T)
11	MPS (B&T)
159	MPS (B&T)
159	MPS (B&T)
51	MPS (B&T)
74	MPS (B&T)
25	MPS (B&T)
43	MPS (B&T)
28	MPS (B&T)
44	MPS (B&T)
49	MPS (B&T)
35	MPS (B&T)
53	MPS (B&T)
69	MPS (B&T)
74	MPS (B&T)
44	MPS (B&T)
30	MPS (B&T)
39	MPS (B&T)
15	MPS (B&T)
1	MPS (B&T)
26	MPS (B&T)
53	MPS (B&T)
68	MPS (B&T)
24	MPS (B&T)
45	MPS (B&T)
15	MPS (B&T)
1	MPS (B&T)
16	MPS (B&T)
21	MPS (B&T)
9	MPS (B&T)
63	MPS (B&T)
5	MPS (B&T)
25	MPS (B&T)
39	MPS (B&T)
79	MPS (B&T)
30	MPS (B&T)
44	MPS (B&T)
192	MPS (B&T)
192	MPS (B&T)
84	MPS (B&T)
13	MPS (B&T)
87	MPS (B&T)
54	MPS (B&T)
40	MPS (B&T)
[truncated: 1,501 more rows]

## Sheet: Fig.5
Positive	Negative	Unsign	Method
10	276	214	DNN+node2vec
376	54	70	MPS (B&T)
272	86	142	MPS (T)
274	120	106	RNM
225	167	108	SBM
19	332	149	SEAL
175	164	161	cGAN

## Sheet: Fig.6
source	target
ENSG00000086159	ENSG00000102007
ENSG00000086159	ENSG00000103042
ENSG00000086159	ENSG00000105701
ENSG00000086159	ENSG00000109099
ENSG00000086159	ENSG00000111843
ENSG00000086159	ENSG00000120942
ENSG00000124103	ENSG00000128699
ENSG00000146592	ENSG00000272804
ENSG00000171396	ENSG00000188581
ENSG00000172155	ENSG00000188581
ENSG00000175294	ENSG00000272804
ENSG00000185962	ENSG00000188581
ENSG00000186207	ENSG00000187272
ENSG00000187223	ENSG00000239886
ENSG00000187223	ENSG00000272804
ENSG00000187272	ENSG00000244057
ENSG00000188581	ENSG00000196224
ENSG00000188581	ENSG00000196734
ENSG00000188581	ENSG00000212721
ENSG00000188581	ENSG00000241123
ENSG00000188581	ENSG00000244537
ENSG00000188581	ENSG00000254997
ENSG00000204873	ENSG00000212721
ENSG00000240386	ENSG00000244537
ENSG00000244537	ENSG00000272804
ENSG00000008283	ENSG00000124103
ENSG00000019995	ENSG00000103852
ENSG00000019995	ENSG00000163156
ENSG00000019995	ENSG00000171847
ENSG00000019995	ENSG00000204536
ENSG00000026652	ENSG00000145283
ENSG00000030582	ENSG00000186207
ENSG00000035115	ENSG00000197870
ENSG00000036565	ENSG00000058799
ENSG00000036565	ENSG00000074416
ENSG00000036565	ENSG00000079950
ENSG00000036565	ENSG00000099194
ENSG00000036565	ENSG00000099219
ENSG00000036565	ENSG00000099785
ENSG00000036565	ENSG00000099797
ENSG00000036565	ENSG00000100321
ENSG00000036565	ENSG00000100568
ENSG00000036565	ENSG00000101558
ENSG00000036565	ENSG00000105404
ENSG00000036565	ENSG00000105677
ENSG00000036565	ENSG00000106392
ENSG00000036565	ENSG00000109084
ENSG00000036565	ENSG00000109854
ENSG00000036565	ENSG00000110375
ENSG00000036565	ENSG00000110651
ENSG00000036565	ENSG00000111843
ENSG00000036565	ENSG00000112212
ENSG00000036565	ENSG00000113811
ENSG00000036565	ENSG00000114638
ENSG00000036565	ENSG00000115194
ENSG00000036565	ENSG00000120742
ENSG00000036565	ENSG00000121542
ENSG00000036565	ENSG00000124164
ENSG00000036565	ENSG00000124508
ENSG00000036565	ENSG00000125629
ENSG00000036565	ENSG00000127507
ENSG00000037965	ENSG00000094796
ENSG00000042304	ENSG00000061455
ENSG00000042304	ENSG00000121741
ENSG00000049245	ENSG00000145283
ENSG00000049245	ENSG00000170509
ENSG00000049283	ENSG00000221983
ENSG00000054965	ENSG00000170315
ENSG00000058404	ENSG00000058404
ENSG00000061656	ENSG00000061656
ENSG00000064601	ENSG00000145283
ENSG00000065491	ENSG00000065491
ENSG00000069764	ENSG00000105991
ENSG00000069764	ENSG00000114698
ENSG00000069764	ENSG00000185962
ENSG00000069764	ENSG00000186207
ENSG00000069764	ENSG00000187766
ENSG00000069764	ENSG00000240386
ENSG00000070778	ENSG00000070778
ENSG00000072134	ENSG00000143947
ENSG00000072201	ENSG00000100109
ENSG00000072201	ENSG00000204889
ENSG00000074319	ENSG00000074319
ENSG00000077063	ENSG00000077063
ENSG00000077942	ENSG00000172155
ENSG00000079150	ENSG00000091513
ENSG00000079150	ENSG00000096092
ENSG00000079150	ENSG00000099219
ENSG00000079150	ENSG00000099797
ENSG00000079150	ENSG00000100292
ENSG00000079150	ENSG00000100528
ENSG00000079150	ENSG00000101290
ENSG00000079150	ENSG00000102007
ENSG00000079150	ENSG00000102934
ENSG00000079150	ENSG00000103018
ENSG00000079150	ENSG00000105374
ENSG00000079150	ENSG00000105677
ENSG00000079150	ENSG00000105829
ENSG00000079150	ENSG00000109854
ENSG00000079150	ENSG00000110057
ENSG00000079150	ENSG00000110375
ENSG00000079150	ENSG00000110651
ENSG00000079150	ENSG00000112212
ENSG00000079150	ENSG00000113441
ENSG00000079150	ENSG00000113811
ENSG00000079150	ENSG00000114395
ENSG00000079150	ENSG00000114529
ENSG00000079150	ENSG00000115194
ENSG00000079150	ENSG00000115461
ENSG00000079150	ENSG00000119820
ENSG00000079150	ENSG00000120742
ENSG00000079150	ENSG00000121680
ENSG00000079150	ENSG00000123560
ENSG00000079150	ENSG00000126549
ENSG00000079150	ENSG00000127507
ENSG00000079332	ENSG00000096092
ENSG00000079332	ENSG00000099797
ENSG00000079332	ENSG00000100292
ENSG00000079332	ENSG00000100321
ENSG00000079332	ENSG00000100528
ENSG00000079332	ENSG00000100568
ENSG00000079332	ENSG00000101290
ENSG00000079332	ENSG00000102837
ENSG00000079332	ENSG00000103042
ENSG00000079332	ENSG00000103089
ENSG00000079332	ENSG00000105677
ENSG00000079332	ENSG00000105829
ENSG00000079332	ENSG00000109099
ENSG00000079332	ENSG00000111843
ENSG00000079332	ENSG00000113811
ENSG00000079332	ENSG00000115194
ENSG00000079332	ENSG00000115461
ENSG00000079332	ENSG00000121680
ENSG00000079332	ENSG00000123353
ENSG00000079332	ENSG00000126549
ENSG00000079332	ENSG00000198471
ENSG00000080189	ENSG00000091513
ENSG00000080189	ENSG00000096092
ENSG00000080189	ENSG00000099194
ENSG00000080189	ENSG00000099797
ENSG00000080189	ENSG00000101558
ENSG00000080189	ENSG00000102119
ENSG00000080189	ENSG00000102934
ENSG00000080189	ENSG00000103018
ENSG00000080189	ENSG00000103042
ENSG00000080189	ENSG00000103089
ENSG00000080189	ENSG00000105374
ENSG00000080189	ENSG00000105677
ENSG00000080189	ENSG00000105829
ENSG00000080189	ENSG00000106392
ENSG00000080189	ENSG00000108433
ENSG00000080189	ENSG00000109084
ENSG00000080189	ENSG00000111843
ENSG00000080189	ENSG00000112212
ENSG00000080189	ENSG00000115461
ENSG00000080189	ENSG00000117533
ENSG00000080189	ENSG00000123353
ENSG00000080189	ENSG00000123560
ENSG00000080189	ENSG00000124508
ENSG00000080189	ENSG00000125629
ENSG00000080189	ENSG00000126549
ENSG00000080189	ENSG00000127774
ENSG00000080189	ENSG00000128284
ENSG00000080189	ENSG00000128335
ENSG00000080189	ENSG00000132406
ENSG00000080189	ENSG00000135211
ENSG00000080189	ENSG00000170310
ENSG00000080189	ENSG00000171840
ENSG00000080189	ENSG00000188735
ENSG00000080189	ENSG00000198471
ENSG00000086159	ENSG00000099797
ENSG00000086159	ENSG00000102119
ENSG00000086159	ENSG00000105404
ENSG00000086159	ENSG00000106392
ENSG00000086159	ENSG00000110057
ENSG00000086159	ENSG00000115194
ENSG00000086159	ENSG00000115255
ENSG00000086159	ENSG00000128284
ENSG00000086159	ENSG00000135517
ENSG00000086159	ENSG00000144035
ENSG00000086159	ENSG00000162300
ENSG00000086159	ENSG00000170310
ENSG00000086159	ENSG00000171045
ENSG00000086159	ENSG00000178307
ENSG00000086159	ENSG00000198523
ENSG00000086159	ENSG00000198833
ENSG00000086159	ENSG00000214253
ENSG00000090487	ENSG00000090487
ENSG00000091513	ENSG00000124103
ENSG00000091844	ENSG00000240386
ENSG00000092094	ENSG00000171747
ENSG00000092208	ENSG00000092208
ENSG00000094796	ENSG00000100221
ENSG00000094796	ENSG00000104964
ENSG00000094796	ENSG00000179930
ENSG00000094796	ENSG00000197256
ENSG00000094796	ENSG00000266714
ENSG00000095066	ENSG00000171703
ENSG00000095066	ENSG00000204536
ENSG00000096092	ENSG00000124103
ENSG00000099194	ENSG00000124103
ENSG00000100109	ENSG00000124074
ENSG00000100109	ENSG00000146112
ENSG00000100109	ENSG00000165630
ENSG00000100243	ENSG00000102934
ENSG00000100243	ENSG00000105404
ENSG00000100243	ENSG00000105677
ENSG00000100243	ENSG00000105726
ENSG00000100243	ENSG00000105829
ENSG00000100243	ENSG00000110057
ENSG00000100243	ENSG00000110375
ENSG00000100243	ENSG00000113441
ENSG00000100243	ENSG00000114395
ENSG00000100243	ENSG00000114638
ENSG00000100243	ENSG00000115194
ENSG00000100243	ENSG00000115255
ENSG00000100243	ENSG00000115446
ENSG00000100243	ENSG00000119820
ENSG00000100243	ENSG00000121680
ENSG00000100243	ENSG00000123560
ENSG00000100243	ENSG00000128284
ENSG00000100290	ENSG00000100321
ENSG00000100290	ENSG00000100568
ENSG00000100290	ENSG00000101290
ENSG00000100290	ENSG00000101558
ENSG00000100290	ENSG00000102934
ENSG00000100290	ENSG00000103415
ENSG00000100290	ENSG00000105677
ENSG00000100290	ENSG00000105701
ENSG00000100290	ENSG00000105726
ENSG00000100290	ENSG00000105829
ENSG00000100290	ENSG00000108433
ENSG00000100290	ENSG00000109099
ENSG00000100290	ENSG00000113441
ENSG00000100290	ENSG00000114395
ENSG00000100290	ENSG00000114638
ENSG00000100290	ENSG00000115255
ENSG00000100290	ENSG00000115461
ENSG00000100290	ENSG00000117533
ENSG00000100290	ENSG00000119820
ENSG00000100290	ENSG00000121680
ENSG00000100290	ENSG00000123353
ENSG00000100290	ENSG00000124164
ENSG00000100290	ENSG00000128699
ENSG00000100292	ENSG00000145283
ENSG00000100292	ENSG00000213593
ENSG00000100324	ENSG00000158874
ENSG00000100652	ENSG00000102119
ENSG00000100652	ENSG00000103018
ENSG00000100652	ENSG00000103502
ENSG00000100652	ENSG00000105374
ENSG00000100652	ENSG00000105404
ENSG00000100652	ENSG00000105701
ENSG00000100652	ENSG00000105726
ENSG00000100652	ENSG00000109084
ENSG00000100652	ENSG00000109099
ENSG00000100652	ENSG00000113441
ENSG00000100652	ENSG00000114529
ENSG00000100652	ENSG00000114638
ENSG00000100652	ENSG00000117758
ENSG00000100652	ENSG00000120742
ENSG00000100652	ENSG00000120942
ENSG00000100652	ENSG00000121542
ENSG00000100652	ENSG00000124164
ENSG00000100652	ENSG00000124508
ENSG00000100652	ENSG00000125629
ENSG00000100652	ENSG00000126549
ENSG00000100652	ENSG00000127774
ENSG00000100652	ENSG00000128284
ENSG00000100652	ENSG00000198471
ENSG00000102007	ENSG00000145283
ENSG00000102007	ENSG00000169379
ENSG00000102007	ENSG00000185499
ENSG00000102934	ENSG00000124103
ENSG00000103018	ENSG00000125991
ENSG00000103042	ENSG00000126262
ENSG00000103042	ENSG00000145283
ENSG00000103042	ENSG00000164294
ENSG00000103502	ENSG00000118402
ENSG00000103502	ENSG00000165120
ENSG00000103502	ENSG00000166257
ENSG00000104611	ENSG00000104611
ENSG00000104964	ENSG00000188581
ENSG00000104973	ENSG00000161956
ENSG00000105329	ENSG00000186207
ENSG00000105329	ENSG00000240386
ENSG00000105369	ENSG00000109084
ENSG00000105369	ENSG00000109854
ENSG00000105369	ENSG00000110651
ENSG00000105369	ENSG00000113441
ENSG00000105369	ENSG00000114638
ENSG00000105369	ENSG00000115194
ENSG00000105369	ENSG00000117533
ENSG00000105369	ENSG00000121680
ENSG00000105369	ENSG00000127507
ENSG00000105369	ENSG00000128699
ENSG00000105369	ENSG00000156486
ENSG00000105374	ENSG00000124103
ENSG00000105677	ENSG00000124103
ENSG00000105677	ENSG00000125991
ENSG00000105717	ENSG00000105717
ENSG00000105726	ENSG00000125991
ENSG00000105991	ENSG00000115507
ENSG00000105991	ENSG00000163202
ENSG00000105991	ENSG00000163206
ENSG00000105991	ENSG00000185962
ENSG00000106785	ENSG00000106785
ENSG00000108256	ENSG00000108256
ENSG00000108256	ENSG00000188581
ENSG00000108256	ENSG00000243489
ENSG00000108256	ENSG00000254997
ENSG00000108417	ENSG00000170421
ENSG00000108417	ENSG00000170423
ENSG00000108417	ENSG00000170486
ENSG00000108417	ENSG00000172867
ENSG00000108417	ENSG00000185640
ENSG00000108417	ENSG00000186081
ENSG00000108433	ENSG00000125991
ENSG00000108551	ENSG00000188581
ENSG00000108759	ENSG00000170421
ENSG00000108759	ENSG00000170423
ENSG00000108759	ENSG00000170454
ENSG00000108759	ENSG00000172867
ENSG00000108759	ENSG00000185069
ENSG00000108759	ENSG00000185479
ENSG00000108759	ENSG00000186081
ENSG00000108759	ENSG00000186442
ENSG00000109084	ENSG00000121634
ENSG00000109089	ENSG00000198168
ENSG00000109099	ENSG00000164294
ENSG00000109220	ENSG00000172155
ENSG00000109220	ENSG00000196734
ENSG00000109332	ENSG00000186187
ENSG00000109332	ENSG00000204227
ENSG00000110536	ENSG00000188581
ENSG00000111057	ENSG00000170477
ENSG00000111057	ENSG00000172867
ENSG00000111057	ENSG00000186081
ENSG00000111843	ENSG00000164294
ENSG00000112212	ENSG00000164294
ENSG00000113790	ENSG00000113790
ENSG00000113811	ENSG00000145283
ENSG00000113845	ENSG00000114395
ENSG00000113845	ENSG00000115255
ENSG00000113845	ENSG00000115446
ENSG00000113845	ENSG00000115461
ENSG00000113845	ENSG00000119820
ENSG00000113845	ENSG00000120742
ENSG00000113845	ENSG00000120942
ENSG00000113845	ENSG00000121680
ENSG00000113845	ENSG00000123353
ENSG00000113845	ENSG00000124164
ENSG00000113845	ENSG00000128335
ENSG00000113845	ENSG00000128699
ENSG00000114107	ENSG00000124074
ENSG00000114107	ENSG00000171703
ENSG00000114107	ENSG00000196150
ENSG00000114529	ENSG00000145283
ENSG00000114529	ENSG00000164294
ENSG00000114638	ENSG00000125991
ENSG00000115255	ENSG00000115255
ENSG00000115461	ENSG00000126262
ENSG00000115461	ENSG00000166569
ENSG00000115461	ENSG00000169379
ENSG00000115507	ENSG00000186925
ENSG00000115507	ENSG00000215454
ENSG00000115507	ENSG00000241598
ENSG00000115507	ENSG00000244537
ENSG00000117533	ENSG00000166257
ENSG00000117533	ENSG00000170509
ENSG00000117758	ENSG00000124103
ENSG00000117899	ENSG00000135040
ENSG00000118402	ENSG00000120942
ENSG00000118402	ENSG00000121680
ENSG00000118402	ENSG00000125629
ENSG00000118402	ENSG00000127774
ENSG00000118402	ENSG00000128335
ENSG00000118402	ENSG00000164096
ENSG00000118402	ENSG00000166002
ENSG00000118402	ENSG00000170310
ENSG00000118402	ENSG00000171517
ENSG00000118402	ENSG00000235169
ENSG00000119820	ENSG00000124103
ENSG00000120942	ENSG00000145283
ENSG00000121634	ENSG00000123560
ENSG00000121634	ENSG00000124164
ENSG00000121634	ENSG00000171840
ENSG00000121671	ENSG00000121671
ENSG00000121671	ENSG00000196224
ENSG00000121680	ENSG00000124103
ENSG00000122033	ENSG00000123353
ENSG00000122033	ENSG00000125629
ENSG00000122033	ENSG00000127507
ENSG00000122033	ENSG00000128699
ENSG00000123353	ENSG00000125991
ENSG00000124098	ENSG00000125629
ENSG00000124098	ENSG00000126549
ENSG00000124098	ENSG00000127507
ENSG00000124098	ENSG00000128335
ENSG00000124103	ENSG00000128284
ENSG00000124103	ENSG00000133065
ENSG00000124103	ENSG00000137726
ENSG00000124103	ENSG00000151690
ENSG00000124103	ENSG00000165775
ENSG00000124103	ENSG00000165794
ENSG00000124103	ENSG00000170545
ENSG00000124103	ENSG00000175514
ENSG00000124103	ENSG00000184811
ENSG00000124103	ENSG00000189068
ENSG00000124103	ENSG00000196329
ENSG00000124103	ENSG00000198326
ENSG00000124103	ENSG00000211456
ENSG00000124103	ENSG00000213658
ENSG00000124103	ENSG00000213689
ENSG00000124103	ENSG00000240045
ENSG00000124508	ENSG00000169379
ENSG00000125629	ENSG00000125991
ENSG00000125629	ENSG00000169379
ENSG00000125864	ENSG00000125864
ENSG00000125991	ENSG00000127507
ENSG00000125991	ENSG00000128335
ENSG00000125991	ENSG00000133678
ENSG00000125991	ENSG00000133935
ENSG00000125991	ENSG00000144063
ENSG00000125991	ENSG00000146859
ENSG00000125991	ENSG00000158014
ENSG00000125991	ENSG00000165775
ENSG00000125991	ENSG00000168899
ENSG00000125991	ENSG00000175514
ENSG00000125991	ENSG00000178307
ENSG00000125991	ENSG00000181092
ENSG00000125991	ENSG00000185883
ENSG00000125991	ENSG00000187021
ENSG00000125991	ENSG00000198523
ENSG00000125991	ENSG00000213689
ENSG00000125991	ENSG00000240045
ENSG00000125991	ENSG00000255245
ENSG00000126003	ENSG00000130222
ENSG00000126251	ENSG00000127507
ENSG00000126251	ENSG00000132406
ENSG00000126251	ENSG00000133935
ENSG00000126251	ENSG00000166091
ENSG00000126251	ENSG00000196329
ENSG00000126251	ENSG00000204979
ENSG00000126262	ENSG00000127774
ENSG00000126262	ENSG00000132406
ENSG00000126262	ENSG00000135185
ENSG00000126262	ENSG00000150433
ENSG00000126262	ENSG00000151778
ENSG00000126262	ENSG00000180089
ENSG00000126262	ENSG00000186106
ENSG00000126262	ENSG00000198133
ENSG00000126337	ENSG00000139648
ENSG00000126337	ENSG00000161850
ENSG00000126337	ENSG00000170484
ENSG00000126337	ENSG00000170486
ENSG00000126337	ENSG00000170523
ENSG00000126337	ENSG00000185479
ENSG00000126337	ENSG00000186081
ENSG00000126337	ENSG00000205426
ENSG00000128596	ENSG00000176896
ENSG00000129084	ENSG00000129084
ENSG00000129521	ENSG00000129521
ENSG00000130307	ENSG00000130307
ENSG00000130656	ENSG00000196565
ENSG00000131669	ENSG00000182220
ENSG00000131737	ENSG00000170477
ENSG00000131737	ENSG00000170486
ENSG00000131737	ENSG00000172867
ENSG00000131737	ENSG00000186049
ENSG00000131737	ENSG00000186081
ENSG00000131737	ENSG00000189182
ENSG00000131738	ENSG00000170484
ENSG00000131738	ENSG00000185069
ENSG00000131738	ENSG00000186081
ENSG00000131738	ENSG00000189182
ENSG00000131738	ENSG00000205426
ENSG00000132406	ENSG00000166569
ENSG00000132406	ENSG00000170509
ENSG00000132475	ENSG00000132780
ENSG00000133250	ENSG00000188581
ENSG00000133935	ENSG00000169379
ENSG00000135185	ENSG00000145283
ENSG00000135211	ENSG00000169379
ENSG00000135443	ENSG00000171401
ENSG00000135443	ENSG00000186847
ENSG00000136147	ENSG00000136147
ENSG00000137210	ENSG00000145283
ENSG00000137210	ENSG00000165775
ENSG00000137210	ENSG00000168476
ENSG00000137210	ENSG00000169379
ENSG00000137210	ENSG00000170509
ENSG00000137404	ENSG00000166257
ENSG00000137726	ENSG00000166257
ENSG00000137731	ENSG00000179041
ENSG00000138100	ENSG00000260220
ENSG00000139190	ENSG00000145283
ENSG00000139648	ENSG00000171401
ENSG00000140688	ENSG00000169379
ENSG00000140859	ENSG00000170421
ENSG00000140859	ENSG00000170477
ENSG00000143382	ENSG00000172155
ENSG00000143382	ENSG00000186207
ENSG00000143382	ENSG00000205864
ENSG00000145283	ENSG00000146416
ENSG00000145283	ENSG00000147155
ENSG00000145283	ENSG00000161921
ENSG00000145283	ENSG00000164096
ENSG00000145283	ENSG00000165474
ENSG00000145283	ENSG00000166002
ENSG00000145283	ENSG00000166900
ENSG00000145283	ENSG00000171135
ENSG00000145283	ENSG00000178726
ENSG00000145283	ENSG00000184601
ENSG00000145283	ENSG00000184811
ENSG00000145283	ENSG00000186501
ENSG00000145283	ENSG00000196329
ENSG00000145283	ENSG00000204979
ENSG00000145283	ENSG00000205060
ENSG00000145283	ENSG00000265808
ENSG00000145349	ENSG00000145349
ENSG00000146592	ENSG00000188581
ENSG00000146592	ENSG00000196224
ENSG00000146592	ENSG00000212721
ENSG00000146592	ENSG00000240386
ENSG00000147144	ENSG00000147144
ENSG00000147162	ENSG00000166111
ENSG00000147162	ENSG00000198081
ENSG00000147509	ENSG00000172155
ENSG00000147509	ENSG00000186226
ENSG00000147509	ENSG00000196224
ENSG00000147509	ENSG00000241598
ENSG00000150433	ENSG00000170509
ENSG00000150433	ENSG00000185499
ENSG00000151117	ENSG00000164294
ENSG00000151615	ENSG00000188581
ENSG00000151778	ENSG00000170509
ENSG00000151962	ENSG00000151962
ENSG00000152804	ENSG00000188581
ENSG00000156795	ENSG00000156795
ENSG00000157343	ENSG00000157343
ENSG00000159069	ENSG00000188581
ENSG00000159455	ENSG00000168140
ENSG00000159455	ENSG00000182591
ENSG00000159455	ENSG00000188155
ENSG00000159455	ENSG00000196224
ENSG00000159455	ENSG00000205864
ENSG00000159455	ENSG00000212721
ENSG00000159455	ENSG00000215455
ENSG00000159455	ENSG00000241123
ENSG00000159455	ENSG00000241598
ENSG00000159455	ENSG00000243489
ENSG00000160207	ENSG00000160207
ENSG00000160318	ENSG00000164294
ENSG00000161202	ENSG00000161202
ENSG00000161850	ENSG00000171345
ENSG00000161850	ENSG00000186832
ENSG00000161921	ENSG00000164294
ENSG00000162148	ENSG00000162148
ENSG00000162881	ENSG00000186930
ENSG00000163060	ENSG00000163060
ENSG00000163156	ENSG00000167110
ENSG00000163156	ENSG00000204889
ENSG00000163202	ENSG00000171396
ENSG00000163202	ENSG00000187173
ENSG00000163202	ENSG00000188155
ENSG00000163202	ENSG00000204571
ENSG00000163202	ENSG00000205867
ENSG00000163202	ENSG00000212721
ENSG00000163202	ENSG00000241598
ENSG00000163202	ENSG00000243489
ENSG00000163206	ENSG00000205439
ENSG00000163206	ENSG00000241123
ENSG00000163206	ENSG00000244411
ENSG00000163217	ENSG00000166569
ENSG00000163217	ENSG00000170509
ENSG00000163283	ENSG00000196734
ENSG00000163283	ENSG00000197084
ENSG00000164040	ENSG00000164040
ENSG00000164056	ENSG00000186226
ENSG00000164056	ENSG00000196734
ENSG00000164096	ENSG00000164294
ENSG00000164096	ENSG00000166257
ENSG00000164185	ENSG00000164185
ENSG00000164294	ENSG00000169896
ENSG00000164294	ENSG00000171840
ENSG00000164294	ENSG00000177519
ENSG00000164294	ENSG00000178307
ENSG00000164294	ENSG00000178927
ENSG00000164294	ENSG00000186106
ENSG00000164294	ENSG00000187713
ENSG00000164294	ENSG00000198937
ENSG00000164294	ENSG00000213203
ENSG00000164438	ENSG00000164438
ENSG00000164484	ENSG00000174871
ENSG00000165120	ENSG00000171135
ENSG00000165120	ENSG00000171840
ENSG00000165120	ENSG00000197753
ENSG00000165626	ENSG00000165626
ENSG00000165685	ENSG00000181704
ENSG00000165794	ENSG00000165794
ENSG00000165943	ENSG00000165943
ENSG00000166002	ENSG00000169379
ENSG00000166037	ENSG00000166037
ENSG00000166091	ENSG00000166257
ENSG00000166257	ENSG00000181704
ENSG00000166257	ENSG00000187021
ENSG00000166257	ENSG00000187713
ENSG00000166257	ENSG00000197753
ENSG00000166257	ENSG00000198471
ENSG00000166257	ENSG00000198937
ENSG00000166405	ENSG00000166405
ENSG00000166432	ENSG00000166432
ENSG00000166529	ENSG00000166529
ENSG00000166569	ENSG00000169964
ENSG00000166569	ENSG00000179029
ENSG00000166569	ENSG00000197753
ENSG00000166569	ENSG00000235169
ENSG00000166689	ENSG00000166689
ENSG00000167081	ENSG00000167081
ENSG00000167302	ENSG00000167302
ENSG00000167604	ENSG00000167604
ENSG00000167767	ENSG00000204897
ENSG00000167768	ENSG00000204889
ENSG00000167916	ENSG00000170423
ENSG00000167916	ENSG00000172867
ENSG00000167916	ENSG00000185479
ENSG00000167987	ENSG00000167987
ENSG00000168140	ENSG00000168140
ENSG00000168140	ENSG00000186207
ENSG00000168140	ENSG00000239886
ENSG00000168140	ENSG00000240386
ENSG00000168476	ENSG00000169964
ENSG00000168476	ENSG00000171840
ENSG00000168476	ENSG00000181704
ENSG00000168899	ENSG00000169379
ENSG00000168899	ENSG00000170509
ENSG00000169379	ENSG00000170310
ENSG00000169379	ENSG00000184601
ENSG00000169379	ENSG00000187021
ENSG00000169379	ENSG00000188735
ENSG00000169379	ENSG00000197753
ENSG00000169385	ENSG00000179409
ENSG00000169509	ENSG00000172155
ENSG00000169509	ENSG00000186844
ENSG00000169509	ENSG00000187173
ENSG00000169509	ENSG00000241123
ENSG00000169509	ENSG00000243489
ENSG00000169612	ENSG00000169612
ENSG00000169813	ENSG00000169813
ENSG00000169981	ENSG00000169981
ENSG00000170075	ENSG00000170075
ENSG00000170421	ENSG00000171401
ENSG00000170421	ENSG00000186393
ENSG00000170421	ENSG00000186847
ENSG00000170423	ENSG00000171360
ENSG00000170423	ENSG00000171401
ENSG00000170423	ENSG00000186393
ENSG00000170423	ENSG00000204889
ENSG00000170454	ENSG00000170454
ENSG00000170454	ENSG00000186832
ENSG00000170465	ENSG00000171346
ENSG00000170465	ENSG00000171401
ENSG00000170465	ENSG00000173908
ENSG00000170477	ENSG00000186393
ENSG00000170477	ENSG00000186847
ENSG00000170484	ENSG00000204889
ENSG00000170486	ENSG00000173908
ENSG00000170486	ENSG00000186393
ENSG00000170486	ENSG00000204889
ENSG00000170509	ENSG00000171517
ENSG00000170509	ENSG00000188735
ENSG00000170509	ENSG00000197753
ENSG00000170523	ENSG00000170523
ENSG00000170632	ENSG00000170632
ENSG00000170681	ENSG00000170681
ENSG00000170786	ENSG00000170786
ENSG00000170948	ENSG00000170948
ENSG00000171135	ENSG00000171135
ENSG00000171291	ENSG00000221837
ENSG00000171291	ENSG00000272804
ENSG00000171295	ENSG00000215455
ENSG00000171345	ENSG00000185069
ENSG00000171345	ENSG00000186049
ENSG00000171346	ENSG00000185069
ENSG00000171346	ENSG00000186442
ENSG00000171360	ENSG00000172867
ENSG00000171360	ENSG00000185640
ENSG00000171396	ENSG00000187223
ENSG00000171396	ENSG00000196224
ENSG00000171396	ENSG00000205864
ENSG00000171396	ENSG00000205867
ENSG00000171396	ENSG00000212721
ENSG00000171396	ENSG00000221837
ENSG00000171396	ENSG00000241598
ENSG00000171396	ENSG00000243489
ENSG00000171396	ENSG00000272804
ENSG00000171401	ENSG00000172867
ENSG00000171401	ENSG00000185069
ENSG00000171401	ENSG00000185640
ENSG00000171401	ENSG00000186081
ENSG00000171401	ENSG00000186442
ENSG00000171401	ENSG00000205426
ENSG00000171425	ENSG00000171425
ENSG00000171431	ENSG00000171431
ENSG00000171517	ENSG00000185499
ENSG00000171747	ENSG00000205643
ENSG00000171843	ENSG00000171843
ENSG00000171847	ENSG00000171847
ENSG00000172155	ENSG00000186207
ENSG00000172155	ENSG00000187170
ENSG00000172155	ENSG00000188155
ENSG00000172155	ENSG00000205439
ENSG00000172349	ENSG00000172349
ENSG00000172782	ENSG00000172782
ENSG00000172867	ENSG00000173908
ENSG00000172867	ENSG00000196859
ENSG00000172977	ENSG00000172977
ENSG00000173212	ENSG00000173212
ENSG00000173226	ENSG00000173226
ENSG00000173465	ENSG00000173465
ENSG00000173480	ENSG00000173480
ENSG00000173480	ENSG00000188581
ENSG00000173480	ENSG00000241123
ENSG00000173908	ENSG00000185069
ENSG00000173914	ENSG00000173914
ENSG00000173917	ENSG00000173917
ENSG00000173928	ENSG00000173928
ENSG00000174446	ENSG00000174446
ENSG00000174586	ENSG00000174586
ENSG00000174796	ENSG00000174796
ENSG00000175294	ENSG00000186207
ENSG00000175294	ENSG00000196734
ENSG00000175325	ENSG00000175325
ENSG00000175455	ENSG00000175455
ENSG00000175513	ENSG00000175513
ENSG00000175514	ENSG00000178726
ENSG00000175518	ENSG00000175518
ENSG00000175699	ENSG00000175699
ENSG00000176105	ENSG00000176105
ENSG00000176182	ENSG00000176182
ENSG00000176896	ENSG00000176896
ENSG00000177138	ENSG00000177138
ENSG00000177468	ENSG00000177468
ENSG00000177599	ENSG00000221837
ENSG00000178057	ENSG00000178057
ENSG00000178502	ENSG00000178502
ENSG00000178602	ENSG00000104388
ENSG00000178602	ENSG00000124713
ENSG00000178602	ENSG00000165553
ENSG00000178602	ENSG00000175224
ENSG00000178809	ENSG00000178809
ENSG00000178935	ENSG00000178935
ENSG00000179010	ENSG00000179010
ENSG00000179083	ENSG00000179083
ENSG00000179134	ENSG00000179134
ENSG00000179271	ENSG00000179271
ENSG00000179363	ENSG00000179363
ENSG00000179562	ENSG00000179562
ENSG00000179954	ENSG00000179954
ENSG00000180448	ENSG00000180448
ENSG00000181704	ENSG00000185499
ENSG00000181885	ENSG00000181885
ENSG00000182247	ENSG00000204227
ENSG00000182816	ENSG00000187766
ENSG00000182872	ENSG00000182872
ENSG00000183230	ENSG00000183230
ENSG00000183304	ENSG00000183304
ENSG00000183598	ENSG00000213551
ENSG00000183621	ENSG00000183621
ENSG00000183640	ENSG00000183640
ENSG00000183837	ENSG00000183837
ENSG00000184012	ENSG00000184012
ENSG00000184047	ENSG00000184047
ENSG00000184047	ENSG00000268738
ENSG00000184492	ENSG00000184492
ENSG00000184724	ENSG00000184724
ENSG00000184724	ENSG00000227234
ENSG00000185069	ENSG00000186393
ENSG00000185069	ENSG00000197079
ENSG00000185272	ENSG00000185272
ENSG00000185359	ENSG00000185359
ENSG00000185379	ENSG00000185379
ENSG00000185475	ENSG00000185475
ENSG00000185479	ENSG00000186393
ENSG00000185479	ENSG00000186832
ENSG00000185499	ENSG00000198471
ENSG00000185499	ENSG00000265808
ENSG00000185532	ENSG00000185532
ENSG00000185640	ENSG00000186393
ENSG00000185640	ENSG00000204889
ENSG00000185787	ENSG00000185787
ENSG00000185883	ENSG00000185883
ENSG00000185962	ENSG00000187223
ENSG00000185962	ENSG00000241123
ENSG00000185962	ENSG00000241233
ENSG00000185962	ENSG00000243489
ENSG00000185963	ENSG00000185963
ENSG00000185966	ENSG00000187173
ENSG00000185966	ENSG00000221852
ENSG00000185966	ENSG00000241598
ENSG00000185966	ENSG00000243489
ENSG00000186049	ENSG00000204889
ENSG00000186049	ENSG00000204897
ENSG00000186063	ENSG00000186063
ENSG00000186130	ENSG00000186130
ENSG00000186207	ENSG00000187173
ENSG00000186207	ENSG00000187175
ENSG00000186207	ENSG00000187223
ENSG00000186207	ENSG00000187238
ENSG00000186207	ENSG00000188155
ENSG00000186207	ENSG00000188730
ENSG00000186207	ENSG00000204178
ENSG00000186207	ENSG00000212724
ENSG00000186207	ENSG00000213417
ENSG00000186207	ENSG00000221864
ENSG00000186207	ENSG00000241233
ENSG00000186207	ENSG00000243489
ENSG00000186226	ENSG00000187223
ENSG00000186226	ENSG00000196224
ENSG00000186226	ENSG00000197084
ENSG00000186226	ENSG00000241233
ENSG00000186226	ENSG00000272804
ENSG00000186442	ENSG00000204889
ENSG00000186832	ENSG00000189182
ENSG00000186838	ENSG00000186838
ENSG00000186844	ENSG00000186844
ENSG00000186844	ENSG00000187238
ENSG00000186844	ENSG00000188155
ENSG00000186844	ENSG00000198443
ENSG00000186844	ENSG00000204178
ENSG00000186844	ENSG00000212724
ENSG00000186844	ENSG00000212938
ENSG00000186844	ENSG00000213417
ENSG00000186844	ENSG00000221852
ENSG00000186844	ENSG00000241123
ENSG00000186844	ENSG00000241598
ENSG00000186844	ENSG00000243489
ENSG00000186847	ENSG00000189182
ENSG00000186965	ENSG00000186965
ENSG00000186970	ENSG00000186970
ENSG00000187170	ENSG00000187173
ENSG00000187170	ENSG00000187223
ENSG00000187170	ENSG00000205867
ENSG00000187170	ENSG00000240386
ENSG00000187170	ENSG00000241123
ENSG00000187170	ENSG00000243489
ENSG00000187173	ENSG00000187173
ENSG00000187173	ENSG00000187223
ENSG00000187173	ENSG00000187238
ENSG00000187173	ENSG00000188155
ENSG00000187173	ENSG00000188581
ENSG00000187173	ENSG00000204571
ENSG00000187173	ENSG00000205867
ENSG00000187173	ENSG00000212721
ENSG00000187173	ENSG00000221852
ENSG00000187173	ENSG00000240386
ENSG00000187173	ENSG00000241598
ENSG00000187173	ENSG00000243489
ENSG00000187173	ENSG00000244411
ENSG00000187173	ENSG00000264343
ENSG00000187173	ENSG00000271383
ENSG00000187173	ENSG00000272804
ENSG00000187175	ENSG00000187175
ENSG00000187180	ENSG00000221852
ENSG00000187223	ENSG00000187223
ENSG00000187223	ENSG00000196224
ENSG00000187223	ENSG00000198271
ENSG00000187223	ENSG00000205864
ENSG00000187223	ENSG00000212721
ENSG00000187223	ENSG00000215455
ENSG00000187223	ENSG00000241123
ENSG00000187223	ENSG00000241598
ENSG00000187223	ENSG00000243489
ENSG00000187238	ENSG00000196224
ENSG00000187272	ENSG00000187272
ENSG00000187272	ENSG00000188155
ENSG00000187272	ENSG00000196224
ENSG00000187272	ENSG00000198271
ENSG00000187272	ENSG00000205867
ENSG00000187272	ENSG00000215455
ENSG00000187272	ENSG00000221837
ENSG00000187272	ENSG00000241598
ENSG00000187272	ENSG00000243489
ENSG00000187583	ENSG00000187583
ENSG00000187607	ENSG00000187607
ENSG00000187626	ENSG00000187626
ENSG00000187766	ENSG00000197683
ENSG00000187778	ENSG00000187778
ENSG00000187838	ENSG00000187838
ENSG00000187987	ENSG00000187987
ENSG00000188033	ENSG00000221837
ENSG00000188155	ENSG00000196224
ENSG00000188155	ENSG00000196734
ENSG00000188155	ENSG00000205864
ENSG00000188155	ENSG00000212721
ENSG00000188155	ENSG00000215455
ENSG00000188155	ENSG00000241598
ENSG00000188155	ENSG00000244057
ENSG00000188487	ENSG00000188487
ENSG00000188493	ENSG00000188493
ENSG00000188566	ENSG00000188566
ENSG00000188730	ENSG00000188730
ENSG00000188803	ENSG00000188803
ENSG00000189037	ENSG00000189037
ENSG00000189067	ENSG00000189067
ENSG00000189134	ENSG00000189134
ENSG00000189182	ENSG00000204897
ENSG00000189337	ENSG00000189337
ENSG00000189431	ENSG00000189431
ENSG00000196092	ENSG00000196092
ENSG00000196224	ENSG00000196224
ENSG00000196224	ENSG00000198271
ENSG00000196224	ENSG00000205864
ENSG00000196224	ENSG00000205867
ENSG00000196224	ENSG00000212721
ENSG00000196224	ENSG00000213416
ENSG00000196224	ENSG00000215455
ENSG00000196224	ENSG00000221837
ENSG00000196224	ENSG00000241123
ENSG00000196224	ENSG00000241598
ENSG00000196224	ENSG00000272804
ENSG00000196290	ENSG00000196290
ENSG00000196391	ENSG00000196391
ENSG00000196418	ENSG00000196418
ENSG00000196456	ENSG00000196456
ENSG00000196504	ENSG00000196504
ENSG00000196734	ENSG00000212933
ENSG00000196734	ENSG00000221859
ENSG00000196734	ENSG00000221864
ENSG00000197008	ENSG00000197008
ENSG00000197084	ENSG00000212724
ENSG00000197084	ENSG00000213417
ENSG00000197084	ENSG00000221837
ENSG00000197084	ENSG00000221859
ENSG00000197084	ENSG00000239886
ENSG00000197084	ENSG00000243489
ENSG00000197279	ENSG00000197279
ENSG00000197283	ENSG00000197283
ENSG00000197647	ENSG00000241123
ENSG00000197647	ENSG00000272804
ENSG00000197860	ENSG00000197860
ENSG00000197951	ENSG00000197951
ENSG00000198183	ENSG00000198183
ENSG00000198218	ENSG00000198218
ENSG00000198271	ENSG00000198271
ENSG00000198271	ENSG00000205864
ENSG00000198271	ENSG00000215455
ENSG00000198271	ENSG00000221837
ENSG00000198271	ENSG00000221852
ENSG00000198271	ENSG00000239886
ENSG00000198271	ENSG00000241123
ENSG00000198271	ENSG00000241598
ENSG00000198271	ENSG00000244411
ENSG00000198324	ENSG00000198324
ENSG00000198353	ENSG00000211460
ENSG00000198443	ENSG00000240386
ENSG00000198546	ENSG00000198546
ENSG00000198963	ENSG00000198963
ENSG00000203784	ENSG00000241598
ENSG00000203786	ENSG00000203786
ENSG00000203786	ENSG00000204873
ENSG00000203811	ENSG00000213551
ENSG00000203852	ENSG00000213551
ENSG00000204264	ENSG00000204264
ENSG00000204427	ENSG00000204427
ENSG00000204435	ENSG00000204435
ENSG00000204463	ENSG00000204463
ENSG00000204571	ENSG00000205864
ENSG00000204571	ENSG00000205867
ENSG00000204571	ENSG00000215455
ENSG00000204571	ENSG00000241123
ENSG00000204571	ENSG00000244537
ENSG00000204576	ENSG00000204576
ENSG00000204873	ENSG00000205439
ENSG00000204873	ENSG00000205867
ENSG00000204897	ENSG00000205426
ENSG00000205078	ENSG00000205078
ENSG00000205864	ENSG00000205867
ENSG00000205864	ENSG00000212721
ENSG00000205864	ENSG00000215455
ENSG00000205864	ENSG00000221837
ENSG00000205864	ENSG00000221859
ENSG00000205864	ENSG00000241123
ENSG00000205864	ENSG00000241598
ENSG00000205864	ENSG00000243489
ENSG00000205867	ENSG00000212721
ENSG00000205867	ENSG00000215455
ENSG00000205867	ENSG00000221837
ENSG00000205867	ENSG00000221838
ENSG00000205867	ENSG00000241123
ENSG00000205867	ENSG00000243489
ENSG00000205869	ENSG00000241598
ENSG00000206177	ENSG00000213931
ENSG00000206177	ENSG00000223609
ENSG00000212721	ENSG00000212721
ENSG00000212721	ENSG00000221852
ENSG00000212721	ENSG00000241123
ENSG00000212721	ENSG00000241598
ENSG00000212721	ENSG00000243489
ENSG00000212721	ENSG00000244411
ENSG00000212721	ENSG00000244537
ENSG00000212721	ENSG00000272804
ENSG00000212724	ENSG00000213417
ENSG00000212938	ENSG00000212938
ENSG00000213204	ENSG00000213204
ENSG00000213416	ENSG00000241123
ENSG00000213416	ENSG00000241598
ENSG00000213416	ENSG00000243489
ENSG00000213416	ENSG00000244411
ENSG00000213416	ENSG00000244537
ENSG00000213416	ENSG00000264343
ENSG00000213416	ENSG00000271383
ENSG00000213416	ENSG00000272804
ENSG00000213417	ENSG00000213417
ENSG00000213654	ENSG00000213654
ENSG00000213923	ENSG00000109654
ENSG00000213923	ENSG00000175455
ENSG00000213923	ENSG00000197976
ENSG00000213923	ENSG00000213397
ENSG00000214447	ENSG00000214447
ENSG00000215455	ENSG00000221837
ENSG00000215455	ENSG00000221852
ENSG00000215455	ENSG00000241123
ENSG00000215455	ENSG00000241598
ENSG00000215455	ENSG00000243489
ENSG00000215455	ENSG00000272804
ENSG00000221837	ENSG00000221837
ENSG00000221837	ENSG00000241123
ENSG00000221837	ENSG00000241598
ENSG00000221837	ENSG00000243489
ENSG00000221837	ENSG00000244411
ENSG00000221837	ENSG00000244537
ENSG00000221852	ENSG00000240386
ENSG00000221852	ENSG00000241123
ENSG00000221852	ENSG00000241598
ENSG00000221859	ENSG00000244057
ENSG00000221864	ENSG00000221864
ENSG00000239886	ENSG00000241123
ENSG00000240386	ENSG00000241123
ENSG00000240386	ENSG00000243489
ENSG00000240386	ENSG00000244411
ENSG00000240583	ENSG00000240583
ENSG00000241123	ENSG00000241598
ENSG00000241123	ENSG00000243489
ENSG00000241123	ENSG00000272804
ENSG00000241598	ENSG00000244411
ENSG00000241598	ENSG00000244537
ENSG00000241598	ENSG00000272804
ENSG00000243489	ENSG00000244411
ENSG00000243489	ENSG00000264343
ENSG00000243489	ENSG00000271383
ENSG00000243489	ENSG00000272804
ENSG00000254997	ENSG00000272804
ENSG00000099817	ENSG00000072401
ENSG00000113761	ENSG00000055332
ENSG00000128567	ENSG00000104969
ENSG00000131508	ENSG00000075975
ENSG00000131737	ENSG00000129925
ENSG00000136250	ENSG00000082458
ENSG00000139112	ENSG00000101199
ENSG00000143502	ENSG00000135018
ENSG00000145214	ENSG00000105991
ENSG00000154153	ENSG00000139112
ENSG00000155890	ENSG00000108256
ENSG00000158717	ENSG00000072401
ENSG00000159455	ENSG00000108256
ENSG00000163283	ENSG00000108256
ENSG00000163481	ENSG00000078967
ENSG00000163817	ENSG00000117899
ENSG00000164822	ENSG00000104969
ENSG00000166922	ENSG00000135018
ENSG00000170484	ENSG00000167916
ENSG00000171396	ENSG00000168140
ENSG00000172155	ENSG00000108256
ENSG00000172270	ENSG00000137210
ENSG00000174453	ENSG00000163202
ENSG00000180228	ENSG00000138035
ENSG00000180644	ENSG00000131737
ENSG00000180891	ENSG00000170035
ENSG00000185962	ENSG00000099139
ENSG00000185962	ENSG00000169509
ENSG00000185962	ENSG00000168140
ENSG00000185966	ENSG00000164056
ENSG00000185966	ENSG00000109220
ENSG00000186187	ENSG00000182247
ENSG00000186207	ENSG00000108256
ENSG00000186226	ENSG00000130202
ENSG00000186844	ENSG00000168140
ENSG00000187051	ENSG00000131737
ENSG00000187170	ENSG00000185962
ENSG00000187170	ENSG00000163283
ENSG00000187170	ENSG00000108256
ENSG00000187175	ENSG00000185962
ENSG00000187180	ENSG00000151615
ENSG00000187223	ENSG00000163202
ENSG00000187238	ENSG00000159455
ENSG00000187272	ENSG00000132470
ENSG00000187272	ENSG00000169509
ENSG00000187766	ENSG00000156486
ENSG00000187766	ENSG00000180644
ENSG00000187766	ENSG00000168412
ENSG00000187766	ENSG00000105136
ENSG00000187766	ENSG00000004777
ENSG00000187766	ENSG00000171435
ENSG00000187766	ENSG00000170369
ENSG00000188581	ENSG00000149124
ENSG00000188581	ENSG00000180644
ENSG00000188581	ENSG00000138111
ENSG00000188581	ENSG00000112655
ENSG00000188581	ENSG00000132622
ENSG00000188581	ENSG00000169676
ENSG00000188581	ENSG00000139192
ENSG00000188581	ENSG00000147571
ENSG00000188581	ENSG00000105088
ENSG00000196734	ENSG00000168140
ENSG00000196734	ENSG00000030582
ENSG00000197191	ENSG00000112655
ENSG00000197191	ENSG00000123454
ENSG00000197191	ENSG00000185085
ENSG00000197191	ENSG00000167600
ENSG00000197191	ENSG00000185924
ENSG00000197191	ENSG00000149124
ENSG00000197498	ENSG00000082458
ENSG00000198271	ENSG00000168140
ENSG00000198443	ENSG00000187180
ENSG00000203786	ENSG00000185962
ENSG00000204178	ENSG00000163202
ENSG00000204873	ENSG00000159714
ENSG00000204873	ENSG00000129455
ENSG00000204873	ENSG00000163283
ENSG00000204873	ENSG00000129925
ENSG00000205426	ENSG00000167916
ENSG00000205864	ENSG00000168140
ENSG00000205864	ENSG00000155890
ENSG00000212721	ENSG00000177707
ENSG00000212724	ENSG00000185966
ENSG00000212901	ENSG00000105641
ENSG00000212933	ENSG00000163202
ENSG00000213347	ENSG00000187766
ENSG00000213416	ENSG00000171396
ENSG00000213417	ENSG00000185966
ENSG00000213465	ENSG00000101849
ENSG00000213639	ENSG00000173281
ENSG00000221880	ENSG00000164535
ENSG00000221880	ENSG00000129455
ENSG00000221880	ENSG00000180644
ENSG00000221880	ENSG00000134153
ENSG00000221880	ENSG00000111432
ENSG00000221880	ENSG00000105641
ENSG00000221880	ENSG00000149124
ENSG00000231852	ENSG00000172155
ENSG00000231852	ENSG00000163202
ENSG00000231852	ENSG00000108256
ENSG00000231989	ENSG00000172531
ENSG00000240386	ENSG00000108256
ENSG00000240386	ENSG00000130202
ENSG00000241598	ENSG00000168140
ENSG00000244057	ENSG00000168140
ENSG00000244057	ENSG00000186844
ENSG00000244057	ENSG00000187223
ENSG00000244057	ENSG00000240386
ENSG00000244057	ENSG00000159455
ENSG00000244057	ENSG00000186207
ENSG00000244057	ENSG00000187170
ENSG00000244057	ENSG00000108256
ENSG00000254647	ENSG00000187766
ENSG00000254997	ENSG00000163817
ENSG00000254997	ENSG00000112655
ENSG00000254997	ENSG00000105371
ENSG00000254997	ENSG00000132016
ENSG00000264343	ENSG00000188368
ENSG00000264343	ENSG00000108256
ENSG00000264343	ENSG00000162729
ENSG00000271383	ENSG00000188368
ENSG00000271383	ENSG00000162729
ENSG00000271383	ENSG00000108256

## Sheet: Fig.S2
A.thaliana	C.elegans	Yeast	HuRI	STRING	BioGRID		q_0.2	q_0.25	q_0.3	q_0.35	q_0.4
0.15033	0.14474	0.24823	0.12885	0.58355	0.21101		0.38782	0.33069	0.28959	0.24661	0.22473
0.13821	0.15079	0.25448	0.13583	0.58474	0.21085		0.38505	0.32922	0.2847	0.24713	0.22473
0.17455	0.12963	0.25448	0.13721	0.58284	0.21256		0.38823	0.33351	0.29131	0.2497	0.21915
0.12683	0.13984	0.23571	0.13756	0.5876	0.21093		0.38873	0.32895	0.2811	0.2509	0.2172
0.14773	0.15344	0.24373	0.13537	0.57545	0.21141		0.38823	0.33228	0.29167	0.25262	0.21217
0.14519	0.13793	0.21404	0.13707	0.58594	0.21265		0.38323	0.33	0.28585	0.25159	0.22222
0.17695	0.12336	0.22615	0.1466	0.5857	0.21401		0.38486	0.33077	0.28815	0.25399	0.22473
0.17618	0.15	0.22615	0.13841	0.58021	0.21052		0.38417	0.33139	0.29052	0.25811	0.21887
0.1683	0.16489	0.25448	0.13769	0.57926	0.21062		0.385	0.3305	0.28657	0.25656	0.21329
0.14426	0.14211	0.23322	0.14223	0.58594	0.21494		0.38648	0.32938	0.28455	0.25279	0.21552
0.16287	0.12137	0.20714	0.13118	0.57926	0.21153		0.38321	0.32969	0.28269	0.25142	0.22306
0.16176	0.15426	0.26812	0.13832	0.5907	0.21228		0.38472	0.33405	0.28534	0.25227	0.21245
0.16098	0.15915	0.23675	0.13444	0.57735	0.21099		0.3824	0.32926	0.28851	0.25777	0.21245
0.15171	0.11082	0.28571	0.1321	0.58665	0.21099		0.38405	0.32949	0.28743	0.24507	0.2172
0.14356	0.15957	0.26354	0.13753	0.57735	0.21146		0.38689	0.32857	0.28757	0.24575	0.22306
0.1615	0.13867	0.25267	0.12832	0.58045	0.211		0.38527	0.33251	0.28031	0.24489	0.2172
0.17427	0.14136	0.23322	0.13955	0.57235	0.2139		0.37987	0.33116	0.28376	0.24455	0.22166
0.14754	0.12963	0.21831	0.14048	0.57878	0.21157		0.38357	0.32911	0.28858	0.25485	0.21385
0.15548	0.11082	0.25	0.12885	0.57926	0.21208		0.38555	0.33038	0.28477	0.2533	0.22111
0.1354	0.18617	0.20848	0.14048	0.59166	0.21174		0.38445	0.33274	0.28477	0.24627	0.2239
0.14797	0.13793	0.24101	0.12911	0.58021	0.21316		0.38383	0.32884	0.28333	0.24129	0.21524
0.14519	0.152	0.25623	0.14152	0.5795	0.21236		0.38546	0.32903	0.28887	0.2533	0.22222
0.17676	0.1516	0.21831	0.13494	0.58832	0.21256		0.38617	0.33262	0.28894	0.25021	0.21887
0.15359	0.13492	0.24113	0.13917	0.57974	0.213		0.38871	0.33131	0.28369	0.25502	0.21664
0.15661	0.1372	0.21986	0.13658	0.57759	0.21041		0.38629	0.32899	0.28067	0.25622	0.21831
0.12887	0.12169	0.24823	0.1327	0.57712	0.21152		0.38718	0.33278	0.28182	0.24953	0.21022
0.14984	0.13456	0.22535	0.13121	0.57974	0.21345		0.38249	0.33189	0.28132	0.25897	0.21971
0.16748	0.13793	0.22695	0.13485	0.58808	0.21344		0.38476	0.33019	0.287	0.25536	0.22529
0.13235	0.11842	0.22378	0.14097	0.57139	0.21232		0.38378	0.32675	0.2847	0.25004	0.2225
0.14634	0.13867	0.21479	0.13827	0.57163	0.21305		0.38319	0.32845	0.28628	0.25485	0.22641
0.17398	0.11842	0.25352	0.13136	0.5826	0.21114		0.38374	0.32957	0.28376	0.25193	0.21441
0.15798	0.11842	0.21708	0.13409	0.57163	0.21149		0.38491	0.33293	0.28764	0.25296	0.21803
0.14658	0.15079	0.17422	0.14433	0.5795	0.20991		0.38221	0.32721	0.28563	0.24301	0.21608
0.15498	0.15079	0.28214	0.14054	0.57855	0.21415		0.38594	0.32744	0.28304	0.24284	0.22334
0.16721	0.12766	0.25532	0.13406	0.57926	0.21345		0.38584	0.33514	0.28233	0.2509	0.22166
0.15334	0.15079	0.19792	0.13609	0.59571	0.2115		0.38832	0.33201	0.28872	0.2509	0.22669
0.15385	0.12169	0.25979	0.13276	0.57688	0.21072		0.38467	0.32942	0.28326	0.2497	0.22222
0.17045	0.1372	0.19512	0.12792	0.57735	0.21139		0.3851	0.32992	0.2875	0.24747	0.2172
0.14959	0.11111	0.21708	0.13679	0.58379	0.21216		0.38417	0.33027	0.28865	0.24695	0.21803
0.15359	0.11376	0.19504	0.14045	0.57831	0.21139		0.38429	0.32969	0.28211	0.24713	0.21441
0.1634	0.14398	0.24555	0.13365	0.58451	0.21166		0.38345	0.32961	0.28642	0.25468	0.21664
0.16911	0.1504	0.19014	0.13559	0.5683	0.21275		0.38445	0.32992	0.28405	0.25279	0.2172
0.13592	0.13158	0.2482	0.14234	0.58069	0.21201		0.38634	0.3327	0.28642	0.25176	0.22864
0.15033	0.11286	0.18947	0.13699	0.57783	0.2123		0.38431	0.33019	0.28448	0.25348	0.21496
0.16911	0.11671	0.21505	0.13622	0.57473	0.21408		0.38304	0.33073	0.28247	0.2533	0.21552
0.14959	0.13757	0.27046	0.13335	0.58689	0.21279		0.38269	0.32891	0.28664	0.25039	0.21441
0.1561	0.13947	0.21908	0.1398	0.58903	0.21257		0.38467	0.32428	0.28822	0.25107	0.21413
0.17157	0.092105	0.23132	0.13754	0.57616	0.21142		0.38594	0.33054	0.28642	0.25845	0.21385
0.16775	0.11811	0.23656	0.14237	0.57974	0.21058		0.38426	0.33305	0.28427	0.24695	0.21189
0.16639	0.13492	0.27143	0.12772	0.57259	0.2133		0.38739	0.3281	0.28376	0.25485	0.22306

## Sheet: Fig.S4
RNM				T	MPS()					MPS(B&T)
AP_50	AP_100	AP_500	AP_2000		0.996264	0.955423	0.726421	0.393805		0.290823	0.26971	0.281493	0.257439
0.810148	0.742299	0.489249	0.292176		0.99073	0.973431	0.705765	0.359908		0.277444	0.276236	0.293563	0.241532
0.879009	0.808549	0.51409	0.307695		1	0.986345	0.707162	0.374394		0.223934	0.238778	0.284645	0.251302
0.830925	0.744392	0.500861	0.298822		0.981002	0.957923	0.708808	0.363948		0.256866	0.300564	0.348247	0.274029
0.826486	0.767636	0.510286	0.300585		1	0.977262	0.739414	0.395552		0.233267	0.240885	0.276807	0.248729
0.804678	0.728076	0.499782	0.30696		0.974306	0.926459	0.677233	0.357715		0.256256	0.262386	0.285566	0.245924
0.800894	0.722456	0.49794	0.293519		0.984728	0.958873	0.729058	0.392697		0.206671	0.218927	0.295835	0.265462
0.790835	0.709554	0.48838	0.295701		0.996551	0.969374	0.713077	0.382921		0.37419	0.327699	0.329573	0.268078
0.824575	0.739437	0.520711	0.316065		1	0.996747	0.745587	0.403257		0.400586	0.339493	0.325399	0.276501
0.873837	0.753309	0.487696	0.292444		1	0.98283	0.738271	0.390211		0.18751	0.214582	0.292872	0.261839
0.891984	0.792043	0.531794	0.31538

## Sheet: Fig.S5
RNM(P_2000)	RNM(P_5000)		MPS(T)(P_2000)	MPS(T)(P_5000)		MPS(T&T)(P_2000)	MPS(T&T)(P_5000)
0.175412	0.117976		0.1905	0.0974		0.199	0.1092
0.183908	0.124775		0.1605	0.0836		0.176	0.096
0.176912	0.115377		0.171	0.0882		0.1915	0.1002
0.181909	0.123375		0.168	0.089		0.1865	0.104
0.182909	0.119776		0.1775	0.0896		0.18	0.0956
0.177911	0.116177		0.169	0.088		0.1775	0.0954
0.182909	0.121176		0.1835	0.0942		0.198	0.1056
0.186407	0.121176		0.179	0.0886		0.182	0.0972
0.172914	0.113177		0.187	0.0958		0.201	0.102
0.178411	0.119376		0.1785	0.0926		0.1895	0.1032

## Sheet: Fig.S6
Method	Metric	Interactome	Mean	sd
MPS (T)	AUPRC	Arabidopsis	0.02	0.00315188
MPS (T)	AUPRC	BioGRID	0.053	0.000973794
MPS (T)	AUPRC	C. elegans	0.002	0.000616778
MPS (T)	AUPRC	HuRI	0.057	0.00321453
MPS (T)	AUPRC	STRING	0.535	0.00598514
MPS (T)	AUPRC	Yeast	0.005	0.001413
MPS (T)	AUROC	Arabidopsis	0.77	0.0100344
MPS (T)	AUROC	BioGRID	0.944	0.000364639
MPS (T)	AUROC	C. elegans	0.587	0.0148219
MPS (T)	AUROC	HuRI	0.914	0.00361578
MPS (T)	AUROC	STRING	0.944	0.00143106
MPS (T)	AUROC	Yeast	0.602	0.0145486
MPS (T)	NDCG	Arabidopsis	0.516	0.00887958
MPS (T)	NDCG	BioGRID	0.734	0.000685626
MPS (T)	NDCG	C. elegans	0.388	0.00665885
MPS (T)	NDCG	HuRI	0.651	0.00251164
MPS (T)	NDCG	STRING	0.886	0.00189142
MPS (T)	NDCG	Yeast	0.395	0.0101726
MPS (T)	P@500	Arabidopsis	0.087	0.0127976
MPS (T)	P@500	BioGRID	0.638	0.0321109
MPS (T)	P@500	C. elegans	0.012	0.00479452
MPS (T)	P@500	HuRI	0.469	0.0301559
MPS (T)	P@500	STRING	0.979	0.00543241
MPS (T)	P@500	Yeast	0.048	0.00871477
RNM	AUPRC	Arabidopsis	0.044	0.00610673
RNM	AUPRC	BioGRID	0.086	0.000976274
RNM	AUPRC	C. elegans	0.017	0.00603663
RNM	AUPRC	HuRI	0.058	0.00295861
RNM	AUPRC	STRING	0.394	0.00732989
RNM	AUPRC	Yeast	0.028	0.00586885
RNM	AUROC	Arabidopsis	0.847	0.0114538
RNM	AUROC	BioGRID	0.95	0.000431177
RNM	AUROC	C. elegans	0.71	0.0230762
RNM	AUROC	HuRI	0.94	0.00167718
RNM	AUROC	STRING	0.975	0.00207172
RNM	AUROC	Yeast	0.699	0.0415435
RNM	NDCG	Arabidopsis	0.574	0.0111318
RNM	NDCG	BioGRID	0.754	0.000414229
RNM	NDCG	C. elegans	0.449	0.0198287
RNM	NDCG	HuRI	0.678	0.00226812
RNM	NDCG	STRING	0.86	0.00254581
RNM	NDCG	Yeast	0.462	0.0128441
RNM	P@500	Arabidopsis	0.118	0.0121029
RNM	P@500	BioGRID	0.879	0.0140258
RNM	P@500	C. elegans	0.052	0.00798403
RNM	P@500	HuRI	0.344	0.0153114
RNM	P@500	STRING	0.97	0.00387954
RNM	P@500	Yeast	0.055	0.008634
stacking ranking (CRank)	AUPRC	Arabidopsis	0.001	5.37559e-05
stacking ranking (CRank)	AUPRC	BioGRID	0.001	4.75223e-05
stacking ranking (CRank)	AUPRC	C. elegans	0	4.26e-05
stacking ranking (CRank)	AUPRC	HuRI	0.001	1.50614e-05
stacking ranking (CRank)	AUPRC	STRING	0.002	7.54144e-05
stacking ranking (CRank)	AUPRC	Yeast	0.001	0.0001236
stacking ranking (CRank)	AUROC	Arabidopsis	0.71	0.015444
stacking ranking (CRank)	AUROC	BioGRID	0.881	0.00191347
stacking ranking (CRank)	AUROC	C. elegans	0.512	0.0129859
stacking ranking (CRank)	AUROC	HuRI	0.829	0.00395635
stacking ranking (CRank)	AUROC	STRING	0.916	0.00187457
stacking ranking (CRank)	AUROC	Yeast	0.515	0.0211535
stacking ranking (CRank)	NDCG	Arabidopsis	0.407	0.0021024
stacking ranking (CRank)	NDCG	BioGRID	0.6	0.00123714
stacking ranking (CRank)	NDCG	C. elegans	0.355	0.00250645
stacking ranking (CRank)	NDCG	HuRI	0.492	0.00100525
stacking ranking (CRank)	NDCG	STRING	0.534	0.00142663
stacking ranking (CRank)	NDCG	Yeast	0.345	0.00588542
stacking ranking (CRank)	P@500	Arabidopsis	0	0.000841591
stacking ranking (CRank)	P@500	BioGRID	0.002	0.00297547
stacking ranking (CRank)	P@500	C. elegans	0.001	0.00139562
stacking ranking (CRank)	P@500	HuRI	0	0.000841591
stacking ranking (CRank)	P@500	STRING	0.002	0.00294557
stacking ranking (CRank)	P@500	Yeast	0.001	0.00192833
stacking ranking (Dowdall)	AUPRC	Arabidopsis	0	3.25387e-05
stacking ranking (Dowdall)	AUPRC	BioGRID	0	9.06379e-07
stacking ranking (Dowdall)	AUPRC	C. elegans	0.001	0.00113904
stacking ranking (Dowdall)	AUPRC	HuRI	0	1.48992e-06
stacking ranking (Dowdall)	AUPRC	STRING	0	1.72879e-06
stacking ranking (Dowdall)	AUPRC	Yeast	0	6.95462e-06
stacking ranking (Dowdall)	AUROC	Arabidopsis	0.481	0.0118029
stacking ranking (Dowdall)	AUROC	BioGRID	0.457	0.00128783
stacking ranking (Dowdall)	AUROC	C. elegans	0.476	0.00633035
stacking ranking (Dowdall)	AUROC	HuRI	0.496	0.00383842
stacking ranking (Dowdall)	AUROC	STRING	0.497	0.00273707
stacking ranking (Dowdall)	AUROC	Yeast	0.481	0.0205278
stacking ranking (Dowdall)	NDCG	Arabidopsis	0.365	0.00263233
stacking ranking (Dowdall)	NDCG	BioGRID	0.543	0.000114315
stacking ranking (Dowdall)	NDCG	C. elegans	0.333	0.00743665
stacking ranking (Dowdall)	NDCG	HuRI	0.451	0.000280651
stacking ranking (Dowdall)	NDCG	STRING	0.447	0.000323312
stacking ranking (Dowdall)	NDCG	Yeast	0.317	0.0016209
stacking ranking (Dowdall)	P@500	Arabidopsis	0.002	0.00174769
stacking ranking (Dowdall)	P@500	BioGRID	0	0
stacking ranking (Dowdall)	P@500	C. elegans	0	0.000841591
stacking ranking (Dowdall)	P@500	HuRI	0	0
stacking ranking (Dowdall)	P@500	STRING	0	0.000631193
stacking ranking (Dowdall)	P@500	Yeast	0	0
stacking ranking (max)	AUPRC	Arabidopsis	0.021	0.00353122
stacking ranking (max)	AUPRC	BioGRID	0.039	0.000725107
stacking ranking (max)	AUPRC	C. elegans	0.002	0.00114742
stacking ranking (max)	AUPRC	HuRI	0.062	0.00323259
stacking ranking (max)	AUPRC	STRING	0.536	0.00603666
stacking ranking (max)	AUPRC	Yeast	0.005	0.00153492
stacking ranking (max)	AUROC	Arabidopsis	0.791	0.0131069
stacking ranking (max)	AUROC	BioGRID	0.948	0.00032231
stacking ranking (max)	AUROC	C. elegans	0.625	0.0129765
stacking ranking (max)	AUROC	HuRI	0.918	0.00359552
stacking ranking (max)	AUROC	STRING	0.958	0.00157727
stacking ranking (max)	AUROC	Yeast	0.622	0.0239674
stacking ranking (max)	NDCG	Arabidopsis	0.519	0.00931261
stacking ranking (max)	NDCG	BioGRID	0.722	0.000803964
stacking ranking (max)	NDCG	C. elegans	0.391	0.00744261
stacking ranking (max)	NDCG	HuRI	0.664	0.0023142
stacking ranking (max)	NDCG	STRING	0.887	0.00189423
stacking ranking (max)	NDCG	Yeast	0.395	0.0120581
stacking ranking (max)	P@500	Arabidopsis	0.086	0.0128687
stacking ranking (max)	P@500	BioGRID	0.232	0.0177047
stacking ranking (max)	P@500	C. elegans	0.009	0.00339908
stacking ranking (max)	P@500	HuRI	0.469	0.0302922
stacking ranking (max)	P@500	STRING	0.979	0.00542157
stacking ranking (max)	P@500	Yeast	0.027	0.00490728
stacking ranking (mean)	AUPRC	Arabidopsis	0.034	0.00502406
stacking ranking (mean)	AUPRC	BioGRID	0.069	0.00166327
stacking ranking (mean)	AUPRC	C. elegans	0.008	0.00192772
stacking ranking (mean)	AUPRC	HuRI	0.053	0.00307432
stacking ranking (mean)	AUPRC	STRING	0.407	0.00761331
stacking ranking (mean)	AUPRC	Yeast	0.016	0.00422159
stacking ranking (mean)	AUROC	Arabidopsis	0.718	0.0153891
stacking ranking (mean)	AUROC	BioGRID	0.943	0.000322473
stacking ranking (mean)	AUROC	C. elegans	0.493	0.0142758
stacking ranking (mean)	AUROC	HuRI	0.907	0.00428673
stacking ranking (mean)	AUROC	STRING	0.941	0.00168785
stacking ranking (mean)	AUROC	Yeast	0.498	0.0231458
stacking ranking (mean)	NDCG	Arabidopsis	0.546	0.00828516
stacking ranking (mean)	NDCG	BioGRID	0.733	0.000968593
stacking ranking (mean)	NDCG	C. elegans	0.419	0.00903107
stacking ranking (mean)	NDCG	HuRI	0.669	0.002896
stacking ranking (mean)	NDCG	STRING	0.857	0.00217547
stacking ranking (mean)	NDCG	Yeast	0.427	0.0143284
stacking ranking (mean)	P@500	Arabidopsis	0.113	0.0139942
stacking ranking (mean)	P@500	BioGRID	0.876	0.0168173
stacking ranking (mean)	P@500	C. elegans	0.044	0.00544194
stacking ranking (mean)	P@500	HuRI	0.323	0.0192477
stacking ranking (mean)	P@500	STRING	0.98	0.00349539
stacking ranking (mean)	P@500	Yeast	0.054	0.0107879
stacking topology	AUPRC	Arabidopsis	0.01	0.00425784
stacking topology	AUPRC	BioGRID	0	0
stacking topology	AUPRC	C. elegans	0.003	0.00118822
stacking topology	AUPRC	HuRI	0.014	0.00813558
stacking topology	AUPRC	STRING	0.201	0.0390748
stacking topology	AUPRC	Yeast	0.003	0.000691163
stacking topology	AUROC	Arabidopsis	0.926	0.00626627
stacking topology	AUROC	BioGRID	0	0
stacking topology	AUROC	C. elegans	0.884	0.0124641
stacking topology	AUROC	HuRI	0.946	0.00156257
stacking topology	AUROC	STRING	0.99	0.00123246
stacking topology	AUROC	Yeast	0.849	0.0198668
stacking topology	NDCG	Arabidopsis	0.503	0.0155381
stacking topology	NDCG	BioGRID	0	0
stacking topology	NDCG	C. elegans	0.421	0.00888477
stacking topology	NDCG	HuRI	0.593	0.00287804
stacking topology	NDCG	STRING	0.797	0.0189574
stacking topology	NDCG	Yeast	0.4	0.0072936
stacking topology	P@500	Arabidopsis	0.04	0.021701
stacking topology	P@500	BioGRID	0	0
stacking topology	P@500	C. elegans	0.02	0.012309
stacking topology	P@500	HuRI	0.008	0.00874325
stacking topology	P@500	STRING	0.126	0.0694985
stacking topology	P@500	Yeast	0.01	0.00350238

## Sheet: Fig.S7
Kappa			Jaccard
-0.0003533	A. thaliana		0.0997543	A. thaliana
-0.0003397	A. thaliana		0.09976	A. thaliana
-0.0003459	A. thaliana		0.0997577	A. thaliana
-0.0003492	A. thaliana		0.0997554	A. thaliana
-0.0003496	A. thaliana		0.0997554	A. thaliana
-0.0003592	A. thaliana		0.0997511	A. thaliana
-0.0003499	A. thaliana		0.0997557	A. thaliana
-0.0003569	A. thaliana		0.0997522	A. thaliana
-0.0003434	A. thaliana		0.0997589	A. thaliana
-0.0003457	A. thaliana		0.0997574	A. thaliana
-0.0004095	C. elegans		0.0997211	C. elegans
-0.0004119	C. elegans		0.0997197	C. elegans
-0.0004027	C. elegans		0.0997245	C. elegans
-0.0004103	C. elegans		0.099721	C. elegans
-0.0004163	C. elegans		0.0997173	C. elegans
-0.0003888	C. elegans		0.0997311	C. elegans
-0.0004102	C. elegans		0.0997213	C. elegans
-0.0003984	C. elegans		0.0997259	C. elegans
-0.0004044	C. elegans		0.0997238	C. elegans
-0.0004096	C. elegans		0.0997207	C. elegans
0.72568	Homo sapiens (HuRI)		0.603986	Homo sapiens (HuRI)
0.727943	Homo sapiens (HuRI)		0.60661	Homo sapiens (HuRI)
0.726316	Homo sapiens (HuRI)		0.604724	Homo sapiens (HuRI)
0.724462	Homo sapiens (HuRI)		0.602577	Homo sapiens (HuRI)
0.726244	Homo sapiens (HuRI)		0.604639	Homo sapiens (HuRI)
0.727421	Homo sapiens (HuRI)		0.606004	Homo sapiens (HuRI)
0.726696	Homo sapiens (HuRI)		0.605163	Homo sapiens (HuRI)
0.72654	Homo sapiens (HuRI)		0.604982	Homo sapiens (HuRI)
0.726629	Homo sapiens (HuRI)		0.605086	Homo sapiens (HuRI)
0.725954	Homo sapiens (HuRI)		0.604306	Homo sapiens (HuRI)
-0.000331	Homo sapiens (STRING)		0.0998052	Homo sapiens (STRING)
-0.0003338	Homo sapiens (STRING)		0.0998038	Homo sapiens (STRING)
-0.0003335	Homo sapiens (STRING)		0.0998039	Homo sapiens (STRING)
-0.0003355	Homo sapiens (STRING)		0.0998029	Homo sapiens (STRING)
-0.0003343	Homo sapiens (STRING)		0.0998037	Homo sapiens (STRING)
-0.0003374	Homo sapiens (STRING)		0.099802	Homo sapiens (STRING)
-0.0003356	Homo sapiens (STRING)		0.0998028	Homo sapiens (STRING)
-0.0003362	Homo sapiens (STRING)		0.0998027	Homo sapiens (STRING)
-0.0003333	Homo sapiens (STRING)		0.099804	Homo sapiens (STRING)
-0.0003375	Homo sapiens (STRING)		0.099802	Homo sapiens (STRING)
0.600068	Homo sapiens (BioGRID)		0.47065	Homo sapiens (BioGRID)
0.600004	Homo sapiens (BioGRID)		0.470588	Homo sapiens (BioGRID)
0.60056	Homo sapiens (BioGRID)		0.471129	Homo sapiens (BioGRID)
0.599812	Homo sapiens (BioGRID)		0.470401	Homo sapiens (BioGRID)
0.5999	Homo sapiens (BioGRID)		0.470486	Homo sapiens (BioGRID)
0.600439	Homo sapiens (BioGRID)		0.471011	Homo sapiens (BioGRID)
0.600396	Homo sapiens (BioGRID)		0.47097	Homo sapiens (BioGRID)
0.600634	Homo sapiens (BioGRID)		0.471201	Homo sapiens (BioGRID)
0.600573	Homo sapiens (BioGRID)		0.471142	Homo sapiens (BioGRID)
0.600775	Homo sapiens (BioGRID)		0.471339	Homo sapiens (BioGRID)
-0.0005611	S. cerevisiae		0.0996316	S. cerevisiae
-0.0005421	S. cerevisiae		0.0996403	S. cerevisiae
-0.0005244	S. cerevisiae		0.099649	S. cerevisiae
-0.000585	S. cerevisiae		0.0996192	S. cerevisiae
-0.0005661	S. cerevisiae		0.0996285	S. cerevisiae
-0.0005387	S. cerevisiae		0.0996419	S. cerevisiae
-0.0005631	S. cerevisiae		0.09963	S. cerevisiae
-0.0005311	S. cerevisiae		0.0996457	S. cerevisiae
-0.0005445	S. cerevisiae		0.0996387	S. cerevisiae
-0.0005533	S. cerevisiae		0.0996348	S. cerevisiae

## Sheet: Fig.S8
RNM					MPS(T)					MPS(B&T)					SBM
AUROC	AUPRC	P_500	NDCG		AUROC	AUPRC	P_500	NDCG		AUROC	AUPRC	P_500	NDCG		AUROC	AUPRC	P_500	NDCG
0.862845	0.00584026	0.0518962	0.559891		0.848887	0.000866375	0	0.502763		0.849375	0.000927193	0.002	0.505794		0.89839	0.0023672	0.006	0.55115
0.865793	0.00663047	0.0718563	0.565134		0.844162	0.000855777	0	0.502333		0.844338	0.000880673	0.002	0.504406		0.89836	0.0022888	0.018	0.55201
0.862997	0.00586883	0.0658683	0.560802		0.845668	0.000876509	0	0.503219		0.845753	0.000912048	0.004	0.505764		0.89624	0.0021994	0.02	0.55738
0.864221	0.00681977	0.0778443	0.563078		0.845808	0.000884667	0	0.503225		0.84606	0.000907649	0.004	0.505283		0.89573	0.0020582	0.022	0.56261
0.862784	0.00581677	0.0479042	0.559565		0.84452	0.000867182	0	0.502653		0.844703	0.000901733	0.002	0.505138		0.89606	0.0020345	0.03	0.55995
0.868512	0.00652083	0.0678643	0.564194		0.843235	0.000885628	0	0.503256		0.843395	0.000926285	0.006	0.506241		0.89734	0.0021087	0.02	0.56484
0.862196	0.00601992	0.0518962	0.56018		0.844028	0.000857274	0	0.50231		0.844145	0.000896233	0.006	0.505266		0.89796	0.0023599	0.01	0.55638
0.860474	0.00630057	0.0638723	0.561962		0.843199	0.000875109	0	0.50311		0.843292	0.000912001	0.004	0.505837		0.9023	0.0023722	0.02	0.55643
0.862583	0.00599116	0.0558882	0.559739		0.848717	0.000886405	0	0.503459		0.849045	0.000932697	0.004	0.506663		0.9019	0.0023233	0.024	0.55699
0.863287	0.00670944	0.0638723	0.564371		0.846562	0.000864421	0	0.502648		0.846535	0.000885199	0	0.504481		0.89454	0.0022114	0.012	0.55117

[truncated: 3 more sheets: Fig.S11, Fig.S12, Fig.S14]
